# Supplementary material for: A Genome Resequencing-Based Genetic Map Reveals the Recombination Landscape of an Outbred Parasitic Nematode in the Presence of Polyploidy and Polyandry
Source: Genome Biol Evol. 2017 Dec 18;10(2):396–409. doi: 10.1093/gbe/evx269 (PMC5793844; doi:10.1093/gbe/evx269)
Supplement: Supplementary Figures and Tables [file evx269_supp.zip]

Archive with 11 entries (11 files):
- Doyle_GBE_Figure_S1.pdf
- Doyle_GBE_Figure_S2.pdf
- Doyle_GBE_Figure_S3.pdf
- Doyle_GBE_Figure_S4.pdf
- Doyle_GBE_Figure_S5.pdf
- Doyle_GBE_Figure_S6.pdf
- Doyle_GBE_Table_S1.xlsx
- Doyle_GBE_Table_S2.xlsx
- Doyle_GBE_Table_S3.xlsx
- Doyle_GBE_Table_S4.xlsx
- Doyle_GBE_Table_S5.pdf
