# Supplementary material for: A Genome Resequencing-Based Genetic Map Reveals the Recombination Landscape of an Outbred Parasitic Nematode in the Presence of Polyploidy and Polyandry
Source: Genome Biol Evol. 2017 Dec 18;10(2):396–409. doi: 10.1093/gbe/evx269 (PMC5793844; doi:10.1093/gbe/evx269)
Supplement: Supplementary Figures and Tables [file evx269_supp.zip › Doyle_GBE_Table_S1.xlsx]

## Sheet: Sheet1
Table S1: Sequencing data used in this study
Lane ID	ENA_accession_number
19220_1	ERR1430983
19220_2	ERR1431020
19220_3	ERR1431057
20601_7	ERR1702780
Sample name	Sequencing lane IDs	Raw reads	Raw bases	Estimated coverage	Mapped reads	Proportion mapped
F1X_L3_br28_01	19220_1#17, 19220_2#17, 19220_3#17	41107680	6166152000	21.76	29387971	71.49
F1X_L3_br28_02	19220_1#18, 19220_2#18, 19220_3#18	33320486	4998072900	17.64	22451690	67.38
F1X_L3_br28_03	19220_1#19, 19220_2#19, 19220_3#19	111342918	16701437700	58.94	74766894	67.15
F1X_L3_br28_04	19220_1#20, 19220_2#20, 19220_3#20	50455752	7568362800	26.71	34055394	67.5
F1X_L3_br28_05	19220_1#21, 19220_2#21, 19220_3#21	38961268	5844190200	20.62	26925087	69.11
F1X_L3_br28_06	19220_1#22, 19220_2#22, 19220_3#22	21426342	3213951300	11.34	13946518	65.09
F1X_L3_br28_07	19220_1#23, 19220_2#23, 19220_3#23	28931016	4339652400	15.31	19876923	68.7
F1X_L3_br28_08	19220_1#24, 19220_2#24, 19220_3#24	49253776	7388066400	26.07	34606415	70.26
F1X_L3_br28_09	19220_1#25, 19220_2#25, 19220_3#25	49153204	7372980600	26.02	33120746	67.38
F1X_L3_br28_10	19220_1#26, 19220_2#26, 19220_3#26	94729212	14209381800	50.14	64630321	68.23
F1X_L3_br28_11	19220_1#27, 19220_2#27, 19220_3#27	64541864	9681279600	34.16	44434810	68.85
F1X_L3_br28_12	19220_1#28, 19220_2#28, 19220_3#28	68640026	10296003900	36.33	47590489	69.33
F1X_L3_br28_13	19220_1#29, 19220_2#29, 19220_3#29	79136108	11870416200	41.89	53424915	67.51
F1X_L3_br28_14	19220_1#30, 19220_2#30, 19220_3#30	20842968	3126445200	11.03	13791956	66.17
F1X_L3_br28_15	19220_1#31, 19220_2#31, 19220_3#31	29486382	4422957300	15.61	18458155	62.6
F1X_L3_br28_16	19220_1#32, 19220_2#32, 19220_3#32	41255092	6188263800	21.84	27034264	65.53
F1X_L3_br28_17	19220_1#33, 19220_2#33, 19220_3#33	160218594	24032789100	84.81	111453258	69.56
F1X_L3_br28_18	19220_1#34, 19220_2#34, 19220_3#34	46062436	6909365400	24.38	30909843	67.1
F1X_L3_br28_19	19220_1#35, 19220_2#35, 19220_3#35	26621534	3993230100	14.09	17438603	65.51
F1X_L3_br28_20	19220_1#36, 19220_2#36, 19220_3#36	133187492	19978123800	70.5	90498864	67.95
F1X_L3_br28_21	19220_1#37, 19220_2#37, 19220_3#37	66272840	9940926000	35.08	39097864	59
F1X_L3_br28_22	19220_1#1, 19220_2#1, 19220_3#1	34018340	5102751000	18.01	23500756	69.08
F1X_L3_br28_23	19220_1#2, 19220_2#2, 19220_3#2	39695976	5954396400	21.01	25767041	64.91
F1X_L3_br28_24	19220_1#3, 19220_2#3, 19220_3#3	82746938	12412040700	43.8	58155017	70.28
F1X_L3_br28_25	19220_1#4, 19220_2#4, 19220_3#4	64922304	9738345600	34.37	43859908	67.56
F1X_L3_br28_26	19220_1#5, 19220_2#5, 19220_3#5	78148478	11722271700	41.37	53475962	68.43
F1X_L3_br28_27	19220_1#6, 19220_2#6, 19220_3#6	65671390	9850708500	34.76	45300761	68.98
F1X_L3_br28_28	19220_1#7, 19220_2#7, 19220_3#7	75663386	11349507900	40.05	53597125	70.84
F1X_L3_br28_29	19220_1#8, 19220_2#8, 19220_3#8	55406128	8310919200	29.33	36214004	65.36
F1X_L3_br28_30	19220_1#9, 19220_2#9, 19220_3#9	40918268	6137740200	21.66	27283050	66.68
F1X_L3_br28_31	19220_1#10, 19220_2#10, 19220_3#10	45873890	6881083500	24.28	30292410	66.03
F1X_L3_br28_32	19220_1#11, 19220_2#11, 19220_3#11	59592320	8938848000	31.54	36891826	61.91
F1X_L3_br28_35	20601_7#1	97466660	14619999000	51.59	68666716	70.45
F1X_L3_br28_36	20601_7#2	102865088	15429763200	54.45	69172668	67.25
F1X_L3_br28_38	20601_7#4	99697024	14954553600	52.77	72620099	72.84
F1X_L3_br28_39	20601_7#5	97726952	14659042800	51.73	67531570	69.1
F1X_L3_br28_40	20601_7#6	111510414	16726562100	59.03	77120338	69.16
F1X_L3_br28_41	20601_7#7	84533866	12680079900	44.75	59194804	70.02
F1X_L3_br28_42	20601_7#8	97773620	14666043000	51.76	69104888	70.68
F1X_L3_br28_44	20601_8#2	106772838	16015925700	56.52	74872910	70.12
F1X_L3_br28_45	20601_8#3	96707764	14506164600	51.19	65423320	67.65
F1X_P_br28_body1	19220_1#14, 19220_2#14, 19220_3#14	113428690	17014303500	60.04	80515549	70.98
F1X_P_br28_body2	19220_1#15, 19220_2#15, 19220_3#15	81002400	12150360000	42.88	54187572	66.9
F1X_P_br28_head	19220_1#16, 19220_2#16, 19220_3#16	75462262	11319339300	39.95	54147768	71.75
Total		3062551986	459383000000	1621.14	2094797042
Median		65972115	9895817250	34.92	4.48678e+07	68.09
Mean		6.96035e+07	10440518134	36.84	4.7609e+07	67.92
SD		3.23179e+07	4847688711	17.11	2.28072e+07	2.68
Additional samples sequenced but not used
F1X_L3_br28_37	66332064	9949809600	35.11	1228721	1.85	bacterial		20601_7#3
F1X_L3_br28_43	100936464	15140469600	53.43	1731503	1.72	mostly bacterial		20601_8#1
