# Supplementary material for: A Genome Resequencing-Based Genetic Map Reveals the Recombination Landscape of an Outbred Parasitic Nematode in the Presence of Polyploidy and Polyandry
Source: Genome Biol Evol. 2017 Dec 18;10(2):396–409. doi: 10.1093/gbe/evx269 (PMC5793844; doi:10.1093/gbe/evx269)
Supplement: Supplementary Figures and Tables [file evx269_supp.zip › Doyle_GBE_Table_S2.xlsx]

## Sheet: Sheet1
Table S2: Breakdown of genetic variation
	Number of autosomal variants	Percentage of total (%)
Total variable sites	5323039	100	chromosomes_only	all 41 F1 + 3 adults
Female parent	5323039	100
Homozygous_reference	3676450	69.07
Homozygous_alt	342274	6.43
Heterozygous	730825	13.73
Discordant bw 3 parent samples	573490	10.77
	Progeny (n = 41)		Progeny (n = 34)
Analysis of SNPs heterozygous in the female parent (n=730825)	Total SNPs	Percentage of total (%)	Total SNPs	Percentage of total (%)
Segregating sites (based on pseudo 1:1 female:male)	273039	37.36	347560	47.56
Pseudo-testcross (PT) sites	171876	23.52	217575	29.77
PT:110 (AA x Aa)	144500	19.77	181137	24.79
PT:011 (Aa x aa)	27376	3.75	36438	4.99
Intercross (Aa x Aa)	101163	13.84	129985	17.79
Non-segregating	457786	62.64	383265	52.44
