# Supplementary material for: A Genome Resequencing-Based Genetic Map Reveals the Recombination Landscape of an Outbred Parasitic Nematode in the Presence of Polyploidy and Polyandry
Source: Genome Biol Evol. 2017 Dec 18;10(2):396–409. doi: 10.1093/gbe/evx269 (PMC5793844; doi:10.1093/gbe/evx269)
Supplement: Supplementary Figures and Tables [file evx269_supp.zip › Doyle_GBE_Table_S3.xlsx]

## Sheet: Sheet1
Table S3: Genotype concordance between three female parent (replicate) samples
Genotype concordance between three female parent (replicate) samples - data represents number and proportion of variant positions used in the genetic cross analysis and their concordance in the three replicate parental samples
Concordant sites: 3/0/0 (all reference allele), 0/3/0 (all heterozygous), 0/0/3 (all non-reference alternate allele)
Concordant but missing data, e.g., 2/0/0, 0/2/0, 0/0/2
Non-corcordant, e.g., 0/1/1, 0/2/1, 1/1/0, 1/2/0, 2/1/0
Missing data (present in single replicate), eg., 0/0/0, 0/0/1, 0/1/0, 1/0/0,
Concordant, and concordant but missing sites, are highlighted in green
	Total variants observed								Relative proportion within each chromosome							Relative proportion (%) compared to average for each class
	Genotype concordance count	Chr_1	Chr_2	Chr_3	Chr_4	Chr_5	Average		Genotype concordance count	Chr_1	Chr_2	Chr_3	Chr_4	Chr_5		Genotype concordance count	Chr_1	Chr_2	Chr_3	Chr_4	Chr_5
	0/0/0	119	163	87	242	218	165.8		0/0/0	0.0122245	0.0137444	0.00773616	0.0229767	0.0221136		0/0/0	-28.2268	-1.68878	-47.5271	45.959	31.4837
	0/0/1	879	1428	962	2844	1656	1553.8		0/0/1	0.0902968	0.120411	0.0855424	0.270023	0.167982		0/0/1	-43.429	-8.09628	-38.0873	83.0351	6.57742
	0/0/2	10295	14268	10398	26799	17578	15867.6		0/0/2	1.05757	1.2031	0.924604	2.54443	1.78309		0/0/2	-35.1194	-10.0809	-34.4702	68.8913	10.7792
	0/0/3	48060	59286	49109	103582	82237	68454.8		0/0/3	4.93705	4.9991	4.36684	9.83459	8.34201		0/0/3	-29.7931	-13.3939	-28.2607	51.3144	20.1333
	0/1/0	565	529	426	571	494	517		0/1/0	0.0580406	0.0446062	0.0378805	0.0542136	0.0501107		0/1/0	9.28433	2.32108	-17.6015	10.4449	-4.44874
	0/1/1	395	509	299	962	764	585.8		0/1/1	0.0405771	0.0429198	0.0265875	0.091337	0.0774991		0/1/1	-32.5708	-13.1103	-48.9587	64.2199	30.4199
	0/1/2	1123	1648	1186	3066	2035	1811.6		0/1/2	0.115362	0.138962	0.105461	0.291101	0.206428		0/1/2	-38.0106	-9.03069	-34.533	69.2427	12.3316
	0/2/0	13164	10949	10593	8367	9391	10492.8		0/2/0	1.3523	0.923239	0.941944	0.794404	0.95261		0/2/0	25.4575	4.34774	0.954941	-20.2596	-10.5005
	0/2/1	421	441	352	401	466	416.2		0/2/1	0.043248	0.0371859	0.0313003	0.0380729	0.0472704		0/2/1	1.15329	5.95867	-15.4253	-3.65209	11.9654
	0/3/0	177042	156425	158095	101867	137396	146165		0/3/0	18.187	13.19	14.058	9.67176	13.9373		0/3/0	21.1248	7.01946	8.16201	-30.3068	-5.99938
	1/0/0	2650	3317	2548	3172	2360	2809.4		1/0/0	0.272226	0.279695	0.226572	0.301165	0.239395		1/0/0	-5.67381	18.0679	-9.30448	12.9067	-15.9963
	1/1/0	925	956	955	906	796	907.6		1/1/0	0.0950223	0.0806116	0.0849199	0.0860201	0.0807451		1/1/0	1.91714	5.33275	5.22257	-0.176289	-12.2962
	1/2/0	2263	1896	2176	1611	1826	1954.4		1/2/0	0.232471	0.159874	0.193493	0.152956	0.185227		1/2/0	15.79	-2.98813	11.3385	-17.5706	-6.56979
	2/0/0	67652	87525	74285	75321	62810	73518.6		2/0/0	6.94967	7.38026	6.60552	7.15135	6.37136		2/0/0	-7.97975	19.0515	1.04246	2.45162	-14.5658
	2/1/0	3994	4847	4126	4085	3435	4097.4		2/1/0	0.410291	0.408707	0.36689	0.38785	0.348442		2/1/0	-2.52355	18.2945	0.698004	-0.302631	-16.1663
	3/0/0	643909	841747	808992	719446	662356	735290		3/0/0	66.1467	70.9776	71.9367	68.3078	67.1885		3/0/0	-12.4279	14.4782	10.0235	-2.1548	-9.91908
	Total / chr	973456	1185934	1124589	1053242	985818
	Total	5323039
