# Supplementary material for: A Genome Resequencing-Based Genetic Map Reveals the Recombination Landscape of an Outbred Parasitic Nematode in the Presence of Polyploidy and Polyandry
Source: Genome Biol Evol. 2017 Dec 18;10(2):396–409. doi: 10.1093/gbe/evx269 (PMC5793844; doi:10.1093/gbe/evx269)
Supplement: Supplementary Figures and Tables [file evx269_supp.zip › Doyle_GBE_Table_S4.xlsx]

## Sheet: Sheet1
Table S4: SNPs used in the final genetic map
SNP_name	Chromosome	Genome_position(bp)	Map_position(cM)
1_Celeg_TT_12919	1_Celeg_TT	12919	5
1_Celeg_TT_54602	1_Celeg_TT	54602	5
1_Celeg_TT_80004	1_Celeg_TT	80004	5
1_Celeg_TT_105772	1_Celeg_TT	105772	5
1_Celeg_TT_132437	1_Celeg_TT	132437	5
1_Celeg_TT_200113	1_Celeg_TT	200113	5
1_Celeg_TT_234304	1_Celeg_TT	234304	5
1_Celeg_TT_263775	1_Celeg_TT	263775	5
1_Celeg_TT_311713	1_Celeg_TT	311713	5
1_Celeg_TT_337280	1_Celeg_TT	337280	5
1_Celeg_TT_368802	1_Celeg_TT	368802	5
1_Celeg_TT_397303	1_Celeg_TT	397303	5
1_Celeg_TT_424096	1_Celeg_TT	424096	5
1_Celeg_TT_475069	1_Celeg_TT	475069	5
1_Celeg_TT_513651	1_Celeg_TT	513651	5
1_Celeg_TT_548263	1_Celeg_TT	548263	5
1_Celeg_TT_575328	1_Celeg_TT	575328	5
1_Celeg_TT_600526	1_Celeg_TT	600526	5
1_Celeg_TT_633457	1_Celeg_TT	633457	5
1_Celeg_TT_697080	1_Celeg_TT	697080	7.57714
1_Celeg_TT_726742	1_Celeg_TT	726742	7.57714
1_Celeg_TT_839107	1_Celeg_TT	839107	10.1543
1_Celeg_TT_901484	1_Celeg_TT	901484	10.1543
1_Celeg_TT_989321	1_Celeg_TT	989321	10.1543
1_Celeg_TT_1247026	1_Celeg_TT	1247026	10.1543
1_Celeg_TT_1272449	1_Celeg_TT	1272449	10.1543
1_Celeg_TT_1298345	1_Celeg_TT	1298345	10.1543
1_Celeg_TT_1328718	1_Celeg_TT	1328718	10.1543
1_Celeg_TT_1354330	1_Celeg_TT	1354330	10.1543
1_Celeg_TT_1381360	1_Celeg_TT	1381360	10.1543
1_Celeg_TT_1662212	1_Celeg_TT	1662212	10.1543
1_Celeg_TT_1701296	1_Celeg_TT	1701296	10.1543
1_Celeg_TT_1728278	1_Celeg_TT	1728278	10.1543
1_Celeg_TT_1819635	1_Celeg_TT	1819635	10.1543
1_Celeg_TT_2131694	1_Celeg_TT	2131694	10.1543
1_Celeg_TT_2210415	1_Celeg_TT	2210415	10.1543
1_Celeg_TT_2290221	1_Celeg_TT	2290221	10.1543
1_Celeg_TT_2326171	1_Celeg_TT	2326171	10.1543
1_Celeg_TT_2380347	1_Celeg_TT	2380347	12.737
1_Celeg_TT_2414794	1_Celeg_TT	2414794	12.737
1_Celeg_TT_2461816	1_Celeg_TT	2461816	15.3197
1_Celeg_TT_2490494	1_Celeg_TT	2490494	15.3197
1_Celeg_TT_2541453	1_Celeg_TT	2541453	15.3197
1_Celeg_TT_2568862	1_Celeg_TT	2568862	15.3197
1_Celeg_TT_2594383	1_Celeg_TT	2594383	15.3197
1_Celeg_TT_2632540	1_Celeg_TT	2632540	15.3197
1_Celeg_TT_2658653	1_Celeg_TT	2658653	15.3197
1_Celeg_TT_3023027	1_Celeg_TT	3023027	15.3197
1_Celeg_TT_3127405	1_Celeg_TT	3127405	15.3197
1_Celeg_TT_3582965	1_Celeg_TT	3582965	21.2522
1_Celeg_TT_3608316	1_Celeg_TT	3608316	21.2522
1_Celeg_TT_4598706	1_Celeg_TT	4598706	24.2164
1_Celeg_TT_4624532	1_Celeg_TT	4624532	24.2164
1_Celeg_TT_4695792	1_Celeg_TT	4695792	24.2164
1_Celeg_TT_4723629	1_Celeg_TT	4723629	24.2164
1_Celeg_TT_5062262	1_Celeg_TT	5062262	27.1693
1_Celeg_TT_5087751	1_Celeg_TT	5087751	27.1693
1_Celeg_TT_5145641	1_Celeg_TT	5145641	27.1693
1_Celeg_TT_5174110	1_Celeg_TT	5174110	27.1693
1_Celeg_TT_5200941	1_Celeg_TT	5200941	27.1693
1_Celeg_TT_5227586	1_Celeg_TT	5227586	27.1693
1_Celeg_TT_5351424	1_Celeg_TT	5351424	27.1693
1_Celeg_TT_5405810	1_Celeg_TT	5405810	27.1693
1_Celeg_TT_5463112	1_Celeg_TT	5463112	27.1693
1_Celeg_TT_5532947	1_Celeg_TT	5532947	27.1693
1_Celeg_TT_5584537	1_Celeg_TT	5584537	27.1693
1_Celeg_TT_5649313	1_Celeg_TT	5649313	27.1693
1_Celeg_TT_5706996	1_Celeg_TT	5706996	27.1693
1_Celeg_TT_5823267	1_Celeg_TT	5823267	27.1693
1_Celeg_TT_5856893	1_Celeg_TT	5856893	27.1693
1_Celeg_TT_5932095	1_Celeg_TT	5932095	27.1693
1_Celeg_TT_5958672	1_Celeg_TT	5958672	27.1693
1_Celeg_TT_5994478	1_Celeg_TT	5994478	27.1693
1_Celeg_TT_6215539	1_Celeg_TT	6215539	27.1693
1_Celeg_TT_6241608	1_Celeg_TT	6241608	27.1693
1_Celeg_TT_6304465	1_Celeg_TT	6304465	27.1693
1_Celeg_TT_6479053	1_Celeg_TT	6479053	30.1139
1_Celeg_TT_6704949	1_Celeg_TT	6704949	30.1139
1_Celeg_TT_6873303	1_Celeg_TT	6873303	30.1139
1_Celeg_TT_6929517	1_Celeg_TT	6929517	30.1139
1_Celeg_TT_6969082	1_Celeg_TT	6969082	30.1139
1_Celeg_TT_7000452	1_Celeg_TT	7000452	30.1139
1_Celeg_TT_7029930	1_Celeg_TT	7029930	30.1139
1_Celeg_TT_7055218	1_Celeg_TT	7055218	30.1139
1_Celeg_TT_7080552	1_Celeg_TT	7080552	30.1139
1_Celeg_TT_7105557	1_Celeg_TT	7105557	30.1139
1_Celeg_TT_7133856	1_Celeg_TT	7133856	30.1139
1_Celeg_TT_7161042	1_Celeg_TT	7161042	30.1139
1_Celeg_TT_7303150	1_Celeg_TT	7303150	30.1139
1_Celeg_TT_7367114	1_Celeg_TT	7367114	30.1139
1_Celeg_TT_7404606	1_Celeg_TT	7404606	30.1139
1_Celeg_TT_7472627	1_Celeg_TT	7472627	33.0584
1_Celeg_TT_7497648	1_Celeg_TT	7497648	33.0584
1_Celeg_TT_7526457	1_Celeg_TT	7526457	33.0584
1_Celeg_TT_7552284	1_Celeg_TT	7552284	33.0584
1_Celeg_TT_7677879	1_Celeg_TT	7677879	33.0584
1_Celeg_TT_7944940	1_Celeg_TT	7944940	35.6496
1_Celeg_TT_7978283	1_Celeg_TT	7978283	38.2407
1_Celeg_TT_8276706	1_Celeg_TT	8276706	38.2407
1_Celeg_TT_8301865	1_Celeg_TT	8301865	38.2407
1_Celeg_TT_8604885	1_Celeg_TT	8604885	38.2407
1_Celeg_TT_8667161	1_Celeg_TT	8667161	38.2407
1_Celeg_TT_8765396	1_Celeg_TT	8765396	38.2407
1_Celeg_TT_8790592	1_Celeg_TT	8790592	38.2407
1_Celeg_TT_9023633	1_Celeg_TT	9023633	41.1853
1_Celeg_TT_9062872	1_Celeg_TT	9062872	41.1853
1_Celeg_TT_9145789	1_Celeg_TT	9145789	41.1853
1_Celeg_TT_9175961	1_Celeg_TT	9175961	41.1853
1_Celeg_TT_9202792	1_Celeg_TT	9202792	41.1853
1_Celeg_TT_9282812	1_Celeg_TT	9282812	41.1853
1_Celeg_TT_9318418	1_Celeg_TT	9318418	41.1853
1_Celeg_TT_9413696	1_Celeg_TT	9413696	41.1853
1_Celeg_TT_9487566	1_Celeg_TT	9487566	41.1853
1_Celeg_TT_9534475	1_Celeg_TT	9534475	41.1853
1_Celeg_TT_9694776	1_Celeg_TT	9694776	44.1299
1_Celeg_TT_9813292	1_Celeg_TT	9813292	44.1299
1_Celeg_TT_9838585	1_Celeg_TT	9838585	44.1299
1_Celeg_TT_9927685	1_Celeg_TT	9927685	44.1299
1_Celeg_TT_9953279	1_Celeg_TT	9953279	44.1299
1_Celeg_TT_10979186	1_Celeg_TT	10979186	44.1299
1_Celeg_TT_11118934	1_Celeg_TT	11118934	44.1299
1_Celeg_TT_11175059	1_Celeg_TT	11175059	44.1299
1_Celeg_TT_11200405	1_Celeg_TT	11200405	44.1299
1_Celeg_TT_11225715	1_Celeg_TT	11225715	44.1299
1_Celeg_TT_11256549	1_Celeg_TT	11256549	44.1299
1_Celeg_TT_11441492	1_Celeg_TT	11441492	44.1299
1_Celeg_TT_11473901	1_Celeg_TT	11473901	44.1299
1_Celeg_TT_11819496	1_Celeg_TT	11819496	44.1299
1_Celeg_TT_12090042	1_Celeg_TT	12090042	44.1299
1_Celeg_TT_12387873	1_Celeg_TT	12387873	44.1299
1_Celeg_TT_12656037	1_Celeg_TT	12656037	44.1299
1_Celeg_TT_12689196	1_Celeg_TT	12689196	44.1299
1_Celeg_TT_12714275	1_Celeg_TT	12714275	44.1299
1_Celeg_TT_12780374	1_Celeg_TT	12780374	44.1299
1_Celeg_TT_12844425	1_Celeg_TT	12844425	44.1299
1_Celeg_TT_12881597	1_Celeg_TT	12881597	44.1299
1_Celeg_TT_13301308	1_Celeg_TT	13301308	44.1299
1_Celeg_TT_13440039	1_Celeg_TT	13440039	44.1299
1_Celeg_TT_13537792	1_Celeg_TT	13537792	44.1299
1_Celeg_TT_13790542	1_Celeg_TT	13790542	44.1299
1_Celeg_TT_14051114	1_Celeg_TT	14051114	44.1299
1_Celeg_TT_14076626	1_Celeg_TT	14076626	44.1299
1_Celeg_TT_14495146	1_Celeg_TT	14495146	44.1299
1_Celeg_TT_14994078	1_Celeg_TT	14994078	44.1299
1_Celeg_TT_15023007	1_Celeg_TT	15023007	44.1299
1_Celeg_TT_15048015	1_Celeg_TT	15048015	44.1299
1_Celeg_TT_15316435	1_Celeg_TT	15316435	44.1299
1_Celeg_TT_15342357	1_Celeg_TT	15342357	44.1299
1_Celeg_TT_15367393	1_Celeg_TT	15367393	44.1299
1_Celeg_TT_15492312	1_Celeg_TT	15492312	44.1299
1_Celeg_TT_15665433	1_Celeg_TT	15665433	44.1299
1_Celeg_TT_15956366	1_Celeg_TT	15956366	44.1299
1_Celeg_TT_15982944	1_Celeg_TT	15982944	44.1299
1_Celeg_TT_16014760	1_Celeg_TT	16014760	44.1299
1_Celeg_TT_16051051	1_Celeg_TT	16051051	44.1299
1_Celeg_TT_16363388	1_Celeg_TT	16363388	44.1299
1_Celeg_TT_16955875	1_Celeg_TT	16955875	44.1299
1_Celeg_TT_17168555	1_Celeg_TT	17168555	44.1299
1_Celeg_TT_17229749	1_Celeg_TT	17229749	44.1299
1_Celeg_TT_17935338	1_Celeg_TT	17935338	44.1299
1_Celeg_TT_17974749	1_Celeg_TT	17974749	44.1299
1_Celeg_TT_18003680	1_Celeg_TT	18003680	44.1299
1_Celeg_TT_18215251	1_Celeg_TT	18215251	44.1299
1_Celeg_TT_18266312	1_Celeg_TT	18266312	44.1299
1_Celeg_TT_18345140	1_Celeg_TT	18345140	44.1299
1_Celeg_TT_18370157	1_Celeg_TT	18370157	44.1299
1_Celeg_TT_18404002	1_Celeg_TT	18404002	44.1299
1_Celeg_TT_18684286	1_Celeg_TT	18684286	44.1299
1_Celeg_TT_18959200	1_Celeg_TT	18959200	44.1299
1_Celeg_TT_19003693	1_Celeg_TT	19003693	44.1299
1_Celeg_TT_19235164	1_Celeg_TT	19235164	44.1299
1_Celeg_TT_19453408	1_Celeg_TT	19453408	44.1299
1_Celeg_TT_19540295	1_Celeg_TT	19540295	44.1299
1_Celeg_TT_19570938	1_Celeg_TT	19570938	44.1299
1_Celeg_TT_19830560	1_Celeg_TT	19830560	44.1299
1_Celeg_TT_19915483	1_Celeg_TT	19915483	44.1299
1_Celeg_TT_20007268	1_Celeg_TT	20007268	44.1299
1_Celeg_TT_20088100	1_Celeg_TT	20088100	44.1299
1_Celeg_TT_20113199	1_Celeg_TT	20113199	44.1299
1_Celeg_TT_20154177	1_Celeg_TT	20154177	44.1299
1_Celeg_TT_20180707	1_Celeg_TT	20180707	44.1299
1_Celeg_TT_20209091	1_Celeg_TT	20209091	44.1299
1_Celeg_TT_20274419	1_Celeg_TT	20274419	44.1299
1_Celeg_TT_20300377	1_Celeg_TT	20300377	44.1299
1_Celeg_TT_20325840	1_Celeg_TT	20325840	44.1299
1_Celeg_TT_20352484	1_Celeg_TT	20352484	44.1299
1_Celeg_TT_20377917	1_Celeg_TT	20377917	44.1299
1_Celeg_TT_20413857	1_Celeg_TT	20413857	44.1299
1_Celeg_TT_20464440	1_Celeg_TT	20464440	44.1299
1_Celeg_TT_20503652	1_Celeg_TT	20503652	44.1299
1_Celeg_TT_20529543	1_Celeg_TT	20529543	44.1299
1_Celeg_TT_20604218	1_Celeg_TT	20604218	44.1299
1_Celeg_TT_20632998	1_Celeg_TT	20632998	44.1299
1_Celeg_TT_20668464	1_Celeg_TT	20668464	44.1299
1_Celeg_TT_20700309	1_Celeg_TT	20700309	44.1299
1_Celeg_TT_20726172	1_Celeg_TT	20726172	44.1299
1_Celeg_TT_20752214	1_Celeg_TT	20752214	44.1299
1_Celeg_TT_20779019	1_Celeg_TT	20779019	44.1299
1_Celeg_TT_20805179	1_Celeg_TT	20805179	44.1299
1_Celeg_TT_20839305	1_Celeg_TT	20839305	44.1299
1_Celeg_TT_20973148	1_Celeg_TT	20973148	44.1299
1_Celeg_TT_21035972	1_Celeg_TT	21035972	44.1299
1_Celeg_TT_21087368	1_Celeg_TT	21087368	44.1299
1_Celeg_TT_21300485	1_Celeg_TT	21300485	44.1299
1_Celeg_TT_21326068	1_Celeg_TT	21326068	44.1299
1_Celeg_TT_21366270	1_Celeg_TT	21366270	44.1299
1_Celeg_TT_21461361	1_Celeg_TT	21461361	44.1299
1_Celeg_TT_21511949	1_Celeg_TT	21511949	44.1299
1_Celeg_TT_21537773	1_Celeg_TT	21537773	44.1299
1_Celeg_TT_21562804	1_Celeg_TT	21562804	44.1299
1_Celeg_TT_21773696	1_Celeg_TT	21773696	44.1299
1_Celeg_TT_21800032	1_Celeg_TT	21800032	44.1299
1_Celeg_TT_22047436	1_Celeg_TT	22047436	44.1299
1_Celeg_TT_22073738	1_Celeg_TT	22073738	44.1299
1_Celeg_TT_22108362	1_Celeg_TT	22108362	44.1299
1_Celeg_TT_22164944	1_Celeg_TT	22164944	44.1299
1_Celeg_TT_22191048	1_Celeg_TT	22191048	44.1299
1_Celeg_TT_22263428	1_Celeg_TT	22263428	44.1299
1_Celeg_TT_22294429	1_Celeg_TT	22294429	44.1299
1_Celeg_TT_22319807	1_Celeg_TT	22319807	44.1299
1_Celeg_TT_22353225	1_Celeg_TT	22353225	44.1299
1_Celeg_TT_22379373	1_Celeg_TT	22379373	44.1299
1_Celeg_TT_22409879	1_Celeg_TT	22409879	44.1299
1_Celeg_TT_22456544	1_Celeg_TT	22456544	44.1299
1_Celeg_TT_22605656	1_Celeg_TT	22605656	44.1299
1_Celeg_TT_22690941	1_Celeg_TT	22690941	44.1299
1_Celeg_TT_22730583	1_Celeg_TT	22730583	44.1299
1_Celeg_TT_22773881	1_Celeg_TT	22773881	44.1299
1_Celeg_TT_22800816	1_Celeg_TT	22800816	44.1299
1_Celeg_TT_22827147	1_Celeg_TT	22827147	44.1299
1_Celeg_TT_22860458	1_Celeg_TT	22860458	44.1299
1_Celeg_TT_23035672	1_Celeg_TT	23035672	44.1299
1_Celeg_TT_23061029	1_Celeg_TT	23061029	44.1299
1_Celeg_TT_23093869	1_Celeg_TT	23093869	44.1299
1_Celeg_TT_23121960	1_Celeg_TT	23121960	44.1299
1_Celeg_TT_23151964	1_Celeg_TT	23151964	44.1299
1_Celeg_TT_23254982	1_Celeg_TT	23254982	44.1299
1_Celeg_TT_23307003	1_Celeg_TT	23307003	44.1299
1_Celeg_TT_23489092	1_Celeg_TT	23489092	44.1299
1_Celeg_TT_23617340	1_Celeg_TT	23617340	44.1299
1_Celeg_TT_23670187	1_Celeg_TT	23670187	44.1299
1_Celeg_TT_23862736	1_Celeg_TT	23862736	44.1299
1_Celeg_TT_23912355	1_Celeg_TT	23912355	44.1299
1_Celeg_TT_24046724	1_Celeg_TT	24046724	44.1299
1_Celeg_TT_24085241	1_Celeg_TT	24085241	44.1299
1_Celeg_TT_24114085	1_Celeg_TT	24114085	44.1299
1_Celeg_TT_24141051	1_Celeg_TT	24141051	44.1299
1_Celeg_TT_24166223	1_Celeg_TT	24166223	44.1299
1_Celeg_TT_24191224	1_Celeg_TT	24191224	44.1299
1_Celeg_TT_24218934	1_Celeg_TT	24218934	44.1299
1_Celeg_TT_24244559	1_Celeg_TT	24244559	44.1299
1_Celeg_TT_24297389	1_Celeg_TT	24297389	44.1299
1_Celeg_TT_24323016	1_Celeg_TT	24323016	44.1299
1_Celeg_TT_24438260	1_Celeg_TT	24438260	44.1299
1_Celeg_TT_24531915	1_Celeg_TT	24531915	44.1299
1_Celeg_TT_24560282	1_Celeg_TT	24560282	44.1299
1_Celeg_TT_24585290	1_Celeg_TT	24585290	44.1299
1_Celeg_TT_24623076	1_Celeg_TT	24623076	44.1299
1_Celeg_TT_24650086	1_Celeg_TT	24650086	44.1299
1_Celeg_TT_24729765	1_Celeg_TT	24729765	44.1299
1_Celeg_TT_24762791	1_Celeg_TT	24762791	44.1299
1_Celeg_TT_24788165	1_Celeg_TT	24788165	44.1299
1_Celeg_TT_24846551	1_Celeg_TT	24846551	44.1299
1_Celeg_TT_24871964	1_Celeg_TT	24871964	44.1299
1_Celeg_TT_25093602	1_Celeg_TT	25093602	44.1299
1_Celeg_TT_25118712	1_Celeg_TT	25118712	44.1299
1_Celeg_TT_25144425	1_Celeg_TT	25144425	44.1299
1_Celeg_TT_25207499	1_Celeg_TT	25207499	44.1299
1_Celeg_TT_25232650	1_Celeg_TT	25232650	44.1299
1_Celeg_TT_25257722	1_Celeg_TT	25257722	44.1299
1_Celeg_TT_25360541	1_Celeg_TT	25360541	44.1299
1_Celeg_TT_25386068	1_Celeg_TT	25386068	44.1299
1_Celeg_TT_25414641	1_Celeg_TT	25414641	44.1299
1_Celeg_TT_25449511	1_Celeg_TT	25449511	44.1299
1_Celeg_TT_25524562	1_Celeg_TT	25524562	44.1299
1_Celeg_TT_25853253	1_Celeg_TT	25853253	44.1299
1_Celeg_TT_25879105	1_Celeg_TT	25879105	44.1299
1_Celeg_TT_25906953	1_Celeg_TT	25906953	44.1299
1_Celeg_TT_25934443	1_Celeg_TT	25934443	44.1299
1_Celeg_TT_25960430	1_Celeg_TT	25960430	44.1299
1_Celeg_TT_26150551	1_Celeg_TT	26150551	44.1299
1_Celeg_TT_26176182	1_Celeg_TT	26176182	44.1299
1_Celeg_TT_26205624	1_Celeg_TT	26205624	44.1299
1_Celeg_TT_26242109	1_Celeg_TT	26242109	44.1299
1_Celeg_TT_26294533	1_Celeg_TT	26294533	44.1299
1_Celeg_TT_26321053	1_Celeg_TT	26321053	44.1299
1_Celeg_TT_26398170	1_Celeg_TT	26398170	44.1299
1_Celeg_TT_26458381	1_Celeg_TT	26458381	44.1299
1_Celeg_TT_26486058	1_Celeg_TT	26486058	44.1299
1_Celeg_TT_26545569	1_Celeg_TT	26545569	44.1299
1_Celeg_TT_26574712	1_Celeg_TT	26574712	44.1299
1_Celeg_TT_26603759	1_Celeg_TT	26603759	44.1299
1_Celeg_TT_26669292	1_Celeg_TT	26669292	44.1299
1_Celeg_TT_26694468	1_Celeg_TT	26694468	44.1299
1_Celeg_TT_26756829	1_Celeg_TT	26756829	44.1299
1_Celeg_TT_26783460	1_Celeg_TT	26783460	44.1299
1_Celeg_TT_26816074	1_Celeg_TT	26816074	44.1299
1_Celeg_TT_26841104	1_Celeg_TT	26841104	44.1299
1_Celeg_TT_26866215	1_Celeg_TT	26866215	44.1299
1_Celeg_TT_26891251	1_Celeg_TT	26891251	44.1299
1_Celeg_TT_26925320	1_Celeg_TT	26925320	44.1299
1_Celeg_TT_26952177	1_Celeg_TT	26952177	44.1299
1_Celeg_TT_27014926	1_Celeg_TT	27014926	44.1299
1_Celeg_TT_27045704	1_Celeg_TT	27045704	44.1299
1_Celeg_TT_27071311	1_Celeg_TT	27071311	44.1299
1_Celeg_TT_27097610	1_Celeg_TT	27097610	44.1299
1_Celeg_TT_27164912	1_Celeg_TT	27164912	44.1299
1_Celeg_TT_27222152	1_Celeg_TT	27222152	44.1299
1_Celeg_TT_27247346	1_Celeg_TT	27247346	44.1299
1_Celeg_TT_27278918	1_Celeg_TT	27278918	44.1299
1_Celeg_TT_27307145	1_Celeg_TT	27307145	47.0745
1_Celeg_TT_27332557	1_Celeg_TT	27332557	47.0745
1_Celeg_TT_27388562	1_Celeg_TT	27388562	47.0745
1_Celeg_TT_27439726	1_Celeg_TT	27439726	47.0745
1_Celeg_TT_27465654	1_Celeg_TT	27465654	47.0745
1_Celeg_TT_27516636	1_Celeg_TT	27516636	47.0745
1_Celeg_TT_27559669	1_Celeg_TT	27559669	47.0745
1_Celeg_TT_27797966	1_Celeg_TT	27797966	47.0745
1_Celeg_TT_27892245	1_Celeg_TT	27892245	47.0745
1_Celeg_TT_27918503	1_Celeg_TT	27918503	47.0745
1_Celeg_TT_27978098	1_Celeg_TT	27978098	47.0745
1_Celeg_TT_28003262	1_Celeg_TT	28003262	47.0745
1_Celeg_TT_28028273	1_Celeg_TT	28028273	47.0745
1_Celeg_TT_28053753	1_Celeg_TT	28053753	47.0745
1_Celeg_TT_28126667	1_Celeg_TT	28126667	47.0745
1_Celeg_TT_28158566	1_Celeg_TT	28158566	47.0745
1_Celeg_TT_28280672	1_Celeg_TT	28280672	47.0745
1_Celeg_TT_28337942	1_Celeg_TT	28337942	47.0745
1_Celeg_TT_28362946	1_Celeg_TT	28362946	47.0745
1_Celeg_TT_28394209	1_Celeg_TT	28394209	47.0745
1_Celeg_TT_28419253	1_Celeg_TT	28419253	47.0745
1_Celeg_TT_28478931	1_Celeg_TT	28478931	47.0745
1_Celeg_TT_28505010	1_Celeg_TT	28505010	47.0745
1_Celeg_TT_28530022	1_Celeg_TT	28530022	47.0745
1_Celeg_TT_28555089	1_Celeg_TT	28555089	47.0745
1_Celeg_TT_28581183	1_Celeg_TT	28581183	47.0745
1_Celeg_TT_28606559	1_Celeg_TT	28606559	47.0745
1_Celeg_TT_28636025	1_Celeg_TT	28636025	47.0745
1_Celeg_TT_28666424	1_Celeg_TT	28666424	47.0745
1_Celeg_TT_28724862	1_Celeg_TT	28724862	47.0745
1_Celeg_TT_28762241	1_Celeg_TT	28762241	47.0745
1_Celeg_TT_28795330	1_Celeg_TT	28795330	47.0745
1_Celeg_TT_28825090	1_Celeg_TT	28825090	47.0745
1_Celeg_TT_28850491	1_Celeg_TT	28850491	47.0745
1_Celeg_TT_28904331	1_Celeg_TT	28904331	47.0745
1_Celeg_TT_28930667	1_Celeg_TT	28930667	47.0745
1_Celeg_TT_28956665	1_Celeg_TT	28956665	47.0745
1_Celeg_TT_28990966	1_Celeg_TT	28990966	47.0745
1_Celeg_TT_29016270	1_Celeg_TT	29016270	47.0745
1_Celeg_TT_29072470	1_Celeg_TT	29072470	47.0745
1_Celeg_TT_29128048	1_Celeg_TT	29128048	47.0745
1_Celeg_TT_29234783	1_Celeg_TT	29234783	47.0745
1_Celeg_TT_29378144	1_Celeg_TT	29378144	47.0745
1_Celeg_TT_29490341	1_Celeg_TT	29490341	47.0745
1_Celeg_TT_29776997	1_Celeg_TT	29776997	47.0745
1_Celeg_TT_29912910	1_Celeg_TT	29912910	47.0745
1_Celeg_TT_30207260	1_Celeg_TT	30207260	47.0745
1_Celeg_TT_30261763	1_Celeg_TT	30261763	47.0745
1_Celeg_TT_30316211	1_Celeg_TT	30316211	47.0745
1_Celeg_TT_30343387	1_Celeg_TT	30343387	47.0745
1_Celeg_TT_30376368	1_Celeg_TT	30376368	47.0745
1_Celeg_TT_30423402	1_Celeg_TT	30423402	47.0745
1_Celeg_TT_30651260	1_Celeg_TT	30651260	47.0745
1_Celeg_TT_30697532	1_Celeg_TT	30697532	49.6656
1_Celeg_TT_30907594	1_Celeg_TT	30907594	52.2568
1_Celeg_TT_30953947	1_Celeg_TT	30953947	52.2568
1_Celeg_TT_30991601	1_Celeg_TT	30991601	52.2568
1_Celeg_TT_31028322	1_Celeg_TT	31028322	52.2568
1_Celeg_TT_31252507	1_Celeg_TT	31252507	52.2568
1_Celeg_TT_31279392	1_Celeg_TT	31279392	52.2568
1_Celeg_TT_31391806	1_Celeg_TT	31391806	58.0385
1_Celeg_TT_31570103	1_Celeg_TT	31570103	60.8566
1_Celeg_TT_31679574	1_Celeg_TT	31679574	60.8566
1_Celeg_TT_31709764	1_Celeg_TT	31709764	60.8566
1_Celeg_TT_31738590	1_Celeg_TT	31738590	60.8566
1_Celeg_TT_31866309	1_Celeg_TT	31866309	60.8566
1_Celeg_TT_31929311	1_Celeg_TT	31929311	60.8566
1_Celeg_TT_32009187	1_Celeg_TT	32009187	60.8566
1_Celeg_TT_32056446	1_Celeg_TT	32056446	60.8566
1_Celeg_TT_32118837	1_Celeg_TT	32118837	60.8566
1_Celeg_TT_32230848	1_Celeg_TT	32230848	60.8566
1_Celeg_TT_32256964	1_Celeg_TT	32256964	60.8566
1_Celeg_TT_32476520	1_Celeg_TT	32476520	63.8038
1_Celeg_TT_32656699	1_Celeg_TT	32656699	63.8038
1_Celeg_TT_32697910	1_Celeg_TT	32697910	63.8038
1_Celeg_TT_32795979	1_Celeg_TT	32795979	63.8038
1_Celeg_TT_32867987	1_Celeg_TT	32867987	63.8038
1_Celeg_TT_35122121	1_Celeg_TT	35122121	66.7511
1_Celeg_TT_35149536	1_Celeg_TT	35149536	66.7511
1_Celeg_TT_35205943	1_Celeg_TT	35205943	66.7511
1_Celeg_TT_35240212	1_Celeg_TT	35240212	66.7511
1_Celeg_TT_35267404	1_Celeg_TT	35267404	66.7511
1_Celeg_TT_35301116	1_Celeg_TT	35301116	66.7511
1_Celeg_TT_35414184	1_Celeg_TT	35414184	66.7511
1_Celeg_TT_35478701	1_Celeg_TT	35478701	66.7511
1_Celeg_TT_35504035	1_Celeg_TT	35504035	66.7511
1_Celeg_TT_35529509	1_Celeg_TT	35529509	66.7511
1_Celeg_TT_35563644	1_Celeg_TT	35563644	66.7511
1_Celeg_TT_35589209	1_Celeg_TT	35589209	66.7511
1_Celeg_TT_36266553	1_Celeg_TT	36266553	66.7511
1_Celeg_TT_36292239	1_Celeg_TT	36292239	66.7511
1_Celeg_TT_36318006	1_Celeg_TT	36318006	66.7511
1_Celeg_TT_36343191	1_Celeg_TT	36343191	66.7511
1_Celeg_TT_36414435	1_Celeg_TT	36414435	66.7511
1_Celeg_TT_36502608	1_Celeg_TT	36502608	66.7511
1_Celeg_TT_36561488	1_Celeg_TT	36561488	66.7511
1_Celeg_TT_36665805	1_Celeg_TT	36665805	66.7511
1_Celeg_TT_36692028	1_Celeg_TT	36692028	66.7511
1_Celeg_TT_36742308	1_Celeg_TT	36742308	66.7511
1_Celeg_TT_36794078	1_Celeg_TT	36794078	66.7511
1_Celeg_TT_36997573	1_Celeg_TT	36997573	69.3311
1_Celeg_TT_37028837	1_Celeg_TT	37028837	71.911
1_Celeg_TT_37054844	1_Celeg_TT	37054844	71.911
1_Celeg_TT_37671177	1_Celeg_TT	37671177	71.911
1_Celeg_TT_37778511	1_Celeg_TT	37778511	71.911
1_Celeg_TT_38135946	1_Celeg_TT	38135946	71.911
1_Celeg_TT_40034405	1_Celeg_TT	40034405	71.911
1_Celeg_TT_40063570	1_Celeg_TT	40063570	71.911
1_Celeg_TT_40127112	1_Celeg_TT	40127112	71.911
1_Celeg_TT_40167814	1_Celeg_TT	40167814	71.911
1_Celeg_TT_40225287	1_Celeg_TT	40225287	71.911
1_Celeg_TT_40383653	1_Celeg_TT	40383653	71.911
1_Celeg_TT_40412129	1_Celeg_TT	40412129	71.911
1_Celeg_TT_40442918	1_Celeg_TT	40442918	71.911
1_Celeg_TT_40473113	1_Celeg_TT	40473113	71.911
1_Celeg_TT_40499693	1_Celeg_TT	40499693	71.911
1_Celeg_TT_40527185	1_Celeg_TT	40527185	71.911
1_Celeg_TT_40723695	1_Celeg_TT	40723695	71.911
1_Celeg_TT_40857461	1_Celeg_TT	40857461	74.8556
1_Celeg_TT_40882727	1_Celeg_TT	40882727	74.8556
1_Celeg_TT_41378297	1_Celeg_TT	41378297	74.8556
1_Celeg_TT_41619669	1_Celeg_TT	41619669	74.8556
1_Celeg_TT_41701708	1_Celeg_TT	41701708	74.8556
1_Celeg_TT_41834712	1_Celeg_TT	41834712	74.8556
1_Celeg_TT_41909807	1_Celeg_TT	41909807	74.8556
1_Celeg_TT_42108875	1_Celeg_TT	42108875	74.8556
1_Celeg_TT_42149727	1_Celeg_TT	42149727	74.8556
1_Celeg_TT_42205513	1_Celeg_TT	42205513	74.8556
1_Celeg_TT_42240753	1_Celeg_TT	42240753	74.8556
1_Celeg_TT_42273105	1_Celeg_TT	42273105	74.8556
1_Celeg_TT_42468519	1_Celeg_TT	42468519	74.8556
1_Celeg_TT_42592455	1_Celeg_TT	42592455	74.8556
1_Celeg_TT_42776898	1_Celeg_TT	42776898	77.8056
1_Celeg_TT_42802928	1_Celeg_TT	42802928	77.8056
1_Celeg_TT_42853065	1_Celeg_TT	42853065	77.8056
1_Celeg_TT_42977401	1_Celeg_TT	42977401	80.761
1_Celeg_TT_43035466	1_Celeg_TT	43035466	80.761
1_Celeg_TT_43125122	1_Celeg_TT	43125122	83.7165
1_Celeg_TT_43152185	1_Celeg_TT	43152185	83.7165
1_Celeg_TT_43307439	1_Celeg_TT	43307439	83.7165
1_Celeg_TT_43396986	1_Celeg_TT	43396986	83.7165
1_Celeg_TT_43429871	1_Celeg_TT	43429871	83.7165
1_Celeg_TT_43484053	1_Celeg_TT	43484053	83.7165
1_Celeg_TT_43512566	1_Celeg_TT	43512566	83.7165
1_Celeg_TT_43573847	1_Celeg_TT	43573847	83.7165
1_Celeg_TT_43680707	1_Celeg_TT	43680707	83.7165
1_Celeg_TT_44006084	1_Celeg_TT	44006084	83.7165
1_Celeg_TT_44035358	1_Celeg_TT	44035358	83.7165
1_Celeg_TT_44563520	1_Celeg_TT	44563520	83.7165
1_Celeg_TT_44738550	1_Celeg_TT	44738550	83.7165
1_Celeg_TT_44828178	1_Celeg_TT	44828178	83.7165
1_Celeg_TT_44855564	1_Celeg_TT	44855564	83.7165
1_Celeg_TT_44881608	1_Celeg_TT	44881608	83.7165
1_Celeg_TT_45189296	1_Celeg_TT	45189296	83.7165
1_Celeg_TT_45288349	1_Celeg_TT	45288349	83.7165
1_Celeg_TT_45318786	1_Celeg_TT	45318786	83.7165
1_Celeg_TT_45356570	1_Celeg_TT	45356570	83.7165
1_Celeg_TT_45395397	1_Celeg_TT	45395397	83.7165
1_Celeg_TT_45452083	1_Celeg_TT	45452083	83.7165
1_Celeg_TT_45513864	1_Celeg_TT	45513864	83.7165
1_Celeg_TT_45548833	1_Celeg_TT	45548833	83.7165
1_Celeg_TT_45586731	1_Celeg_TT	45586731	83.7165
1_Celeg_TT_45644062	1_Celeg_TT	45644062	83.7165
1_Celeg_TT_45718977	1_Celeg_TT	45718977	83.7165
1_Celeg_TT_45767151	1_Celeg_TT	45767151	83.7165
2_Celeg_TT_3495200	2_Celeg_TT	3495200	5
2_Celeg_TT_3838829	2_Celeg_TT	3838829	5
2_Celeg_TT_3874998	2_Celeg_TT	3874998	5
2_Celeg_TT_3979760	2_Celeg_TT	3979760	5
2_Celeg_TT_4007480	2_Celeg_TT	4007480	5
2_Celeg_TT_4077618	2_Celeg_TT	4077618	5
2_Celeg_TT_4104239	2_Celeg_TT	4104239	5
2_Celeg_TT_4130426	2_Celeg_TT	4130426	5
2_Celeg_TT_4231120	2_Celeg_TT	4231120	5
2_Celeg_TT_4397171	2_Celeg_TT	4397171	5
2_Celeg_TT_4423244	2_Celeg_TT	4423244	5
2_Celeg_TT_4645922	2_Celeg_TT	4645922	7.94458
2_Celeg_TT_4699015	2_Celeg_TT	4699015	7.94458
2_Celeg_TT_4725306	2_Celeg_TT	4725306	7.94458
2_Celeg_TT_4810272	2_Celeg_TT	4810272	7.94458
2_Celeg_TT_4836350	2_Celeg_TT	4836350	7.94458
2_Celeg_TT_4889154	2_Celeg_TT	4889154	7.94458
2_Celeg_TT_4914414	2_Celeg_TT	4914414	7.94458
2_Celeg_TT_4957790	2_Celeg_TT	4957790	7.94458
2_Celeg_TT_5252182	2_Celeg_TT	5252182	7.94458
2_Celeg_TT_5277226	2_Celeg_TT	5277226	7.94458
2_Celeg_TT_5309868	2_Celeg_TT	5309868	7.94458
2_Celeg_TT_5335118	2_Celeg_TT	5335118	7.94458
2_Celeg_TT_5399709	2_Celeg_TT	5399709	7.94458
2_Celeg_TT_5426289	2_Celeg_TT	5426289	7.94458
2_Celeg_TT_5452745	2_Celeg_TT	5452745	7.94458
2_Celeg_TT_5613561	2_Celeg_TT	5613561	7.94458
2_Celeg_TT_5803048	2_Celeg_TT	5803048	7.94458
2_Celeg_TT_5872192	2_Celeg_TT	5872192	7.94458
2_Celeg_TT_5959820	2_Celeg_TT	5959820	7.94458
2_Celeg_TT_5986869	2_Celeg_TT	5986869	7.94458
2_Celeg_TT_6107915	2_Celeg_TT	6107915	7.94458
2_Celeg_TT_6239629	2_Celeg_TT	6239629	7.94458
2_Celeg_TT_6429743	2_Celeg_TT	6429743	7.94458
2_Celeg_TT_6455268	2_Celeg_TT	6455268	7.94458
2_Celeg_TT_6482405	2_Celeg_TT	6482405	7.94458
2_Celeg_TT_6511355	2_Celeg_TT	6511355	7.94458
2_Celeg_TT_6565083	2_Celeg_TT	6565083	7.94458
2_Celeg_TT_6691266	2_Celeg_TT	6691266	10.8892
2_Celeg_TT_6717568	2_Celeg_TT	6717568	10.8892
2_Celeg_TT_6742619	2_Celeg_TT	6742619	10.8892
2_Celeg_TT_6827784	2_Celeg_TT	6827784	10.8892
2_Celeg_TT_6898617	2_Celeg_TT	6898617	10.8892
2_Celeg_TT_6952810	2_Celeg_TT	6952810	10.8892
2_Celeg_TT_7036277	2_Celeg_TT	7036277	10.8892
2_Celeg_TT_7097094	2_Celeg_TT	7097094	10.8892
2_Celeg_TT_7125278	2_Celeg_TT	7125278	10.8892
2_Celeg_TT_7273613	2_Celeg_TT	7273613	10.8892
2_Celeg_TT_7299945	2_Celeg_TT	7299945	10.8892
2_Celeg_TT_7326446	2_Celeg_TT	7326446	10.8892
2_Celeg_TT_7402099	2_Celeg_TT	7402099	10.8892
2_Celeg_TT_7588910	2_Celeg_TT	7588910	10.8892
2_Celeg_TT_7749893	2_Celeg_TT	7749893	10.8892
2_Celeg_TT_7824605	2_Celeg_TT	7824605	16.6365
2_Celeg_TT_8064566	2_Celeg_TT	8064566	16.6365
2_Celeg_TT_8104540	2_Celeg_TT	8104540	19.4204
2_Celeg_TT_8735734	2_Celeg_TT	8735734	19.4204
2_Celeg_TT_8799856	2_Celeg_TT	8799856	19.4204
2_Celeg_TT_8837754	2_Celeg_TT	8837754	19.4204
2_Celeg_TT_9676773	2_Celeg_TT	9676773	19.4204
2_Celeg_TT_9790385	2_Celeg_TT	9790385	25.3301
2_Celeg_TT_9815764	2_Celeg_TT	9815764	25.3301
2_Celeg_TT_10277259	2_Celeg_TT	10277259	25.3301
2_Celeg_TT_10349788	2_Celeg_TT	10349788	25.3301
2_Celeg_TT_10390326	2_Celeg_TT	10390326	25.3301
2_Celeg_TT_10528019	2_Celeg_TT	10528019	25.3301
2_Celeg_TT_10557539	2_Celeg_TT	10557539	25.3301
2_Celeg_TT_10586233	2_Celeg_TT	10586233	25.3301
2_Celeg_TT_11233957	2_Celeg_TT	11233957	25.3301
2_Celeg_TT_11511543	2_Celeg_TT	11511543	25.3301
2_Celeg_TT_11567085	2_Celeg_TT	11567085	25.3301
2_Celeg_TT_11597280	2_Celeg_TT	11597280	25.3301
2_Celeg_TT_11821741	2_Celeg_TT	11821741	25.3301
2_Celeg_TT_11885311	2_Celeg_TT	11885311	25.3301
2_Celeg_TT_11983492	2_Celeg_TT	11983492	25.3301
2_Celeg_TT_12336200	2_Celeg_TT	12336200	28.3023
2_Celeg_TT_12591982	2_Celeg_TT	12591982	31.2773
2_Celeg_TT_12692114	2_Celeg_TT	12692114	31.2773
2_Celeg_TT_13571261	2_Celeg_TT	13571261	31.2773
2_Celeg_TT_13627798	2_Celeg_TT	13627798	31.2773
2_Celeg_TT_14101658	2_Celeg_TT	14101658	34.2411
2_Celeg_TT_14309783	2_Celeg_TT	14309783	34.2411
2_Celeg_TT_15071837	2_Celeg_TT	15071837	34.2411
2_Celeg_TT_15179458	2_Celeg_TT	15179458	34.2411
2_Celeg_TT_15212669	2_Celeg_TT	15212669	34.2411
2_Celeg_TT_15251658	2_Celeg_TT	15251658	34.2411
2_Celeg_TT_15449660	2_Celeg_TT	15449660	34.2411
2_Celeg_TT_16587662	2_Celeg_TT	16587662	34.2411
2_Celeg_TT_17108202	2_Celeg_TT	17108202	34.2411
2_Celeg_TT_17166970	2_Celeg_TT	17166970	40.1679
2_Celeg_TT_17204562	2_Celeg_TT	17204562	40.1679
2_Celeg_TT_17328694	2_Celeg_TT	17328694	40.1679
2_Celeg_TT_17398055	2_Celeg_TT	17398055	40.1679
2_Celeg_TT_17533026	2_Celeg_TT	17533026	40.1679
2_Celeg_TT_17680620	2_Celeg_TT	17680620	40.1679
2_Celeg_TT_17708122	2_Celeg_TT	17708122	40.1679
2_Celeg_TT_17734464	2_Celeg_TT	17734464	40.1679
2_Celeg_TT_17759638	2_Celeg_TT	17759638	40.1679
2_Celeg_TT_17785189	2_Celeg_TT	17785189	40.1679
2_Celeg_TT_17813012	2_Celeg_TT	17813012	40.1679
2_Celeg_TT_18104363	2_Celeg_TT	18104363	40.1679
2_Celeg_TT_18134569	2_Celeg_TT	18134569	40.1679
2_Celeg_TT_18191332	2_Celeg_TT	18191332	40.1679
2_Celeg_TT_18262058	2_Celeg_TT	18262058	46.0776
2_Celeg_TT_18294932	2_Celeg_TT	18294932	46.0776
2_Celeg_TT_18469953	2_Celeg_TT	18469953	46.0776
2_Celeg_TT_19959506	2_Celeg_TT	19959506	46.0776
2_Celeg_TT_20460695	2_Celeg_TT	20460695	46.0776
2_Celeg_TT_20625718	2_Celeg_TT	20625718	46.0776
2_Celeg_TT_20697409	2_Celeg_TT	20697409	46.0776
2_Celeg_TT_20987025	2_Celeg_TT	20987025	46.0776
2_Celeg_TT_21370458	2_Celeg_TT	21370458	46.0776
2_Celeg_TT_21578587	2_Celeg_TT	21578587	46.0776
2_Celeg_TT_22024330	2_Celeg_TT	22024330	46.0776
2_Celeg_TT_22397514	2_Celeg_TT	22397514	46.0776
2_Celeg_TT_22524817	2_Celeg_TT	22524817	46.0776
2_Celeg_TT_22754422	2_Celeg_TT	22754422	46.0776
2_Celeg_TT_23191772	2_Celeg_TT	23191772	46.0776
2_Celeg_TT_23792544	2_Celeg_TT	23792544	46.0776
2_Celeg_TT_24064972	2_Celeg_TT	24064972	46.0776
2_Celeg_TT_24096903	2_Celeg_TT	24096903	46.0776
2_Celeg_TT_24205965	2_Celeg_TT	24205965	46.0776
2_Celeg_TT_24279685	2_Celeg_TT	24279685	46.0776
2_Celeg_TT_24305129	2_Celeg_TT	24305129	46.0776
2_Celeg_TT_24334255	2_Celeg_TT	24334255	46.0776
2_Celeg_TT_24585613	2_Celeg_TT	24585613	46.0776
2_Celeg_TT_24783873	2_Celeg_TT	24783873	46.0776
2_Celeg_TT_24959843	2_Celeg_TT	24959843	46.0776
2_Celeg_TT_25434096	2_Celeg_TT	25434096	46.0776
2_Celeg_TT_25784112	2_Celeg_TT	25784112	46.0776
2_Celeg_TT_25812262	2_Celeg_TT	25812262	46.0776
2_Celeg_TT_26098016	2_Celeg_TT	26098016	46.0776
2_Celeg_TT_26217439	2_Celeg_TT	26217439	46.0776
2_Celeg_TT_29264528	2_Celeg_TT	29264528	49.0222
2_Celeg_TT_29535804	2_Celeg_TT	29535804	49.0222
2_Celeg_TT_29613490	2_Celeg_TT	29613490	49.0222
2_Celeg_TT_29778099	2_Celeg_TT	29778099	49.0222
2_Celeg_TT_30007804	2_Celeg_TT	30007804	49.0222
2_Celeg_TT_30094758	2_Celeg_TT	30094758	49.0222
2_Celeg_TT_30127720	2_Celeg_TT	30127720	49.0222
2_Celeg_TT_30251009	2_Celeg_TT	30251009	49.0222
2_Celeg_TT_30276822	2_Celeg_TT	30276822	49.0222
2_Celeg_TT_30497634	2_Celeg_TT	30497634	49.0222
2_Celeg_TT_30814599	2_Celeg_TT	30814599	49.0222
2_Celeg_TT_30839639	2_Celeg_TT	30839639	49.0222
2_Celeg_TT_30864878	2_Celeg_TT	30864878	49.0222
2_Celeg_TT_31096775	2_Celeg_TT	31096775	49.0222
2_Celeg_TT_31155152	2_Celeg_TT	31155152	49.0222
2_Celeg_TT_31249038	2_Celeg_TT	31249038	49.0222
2_Celeg_TT_31274070	2_Celeg_TT	31274070	49.0222
2_Celeg_TT_31391860	2_Celeg_TT	31391860	49.0222
2_Celeg_TT_31417887	2_Celeg_TT	31417887	49.0222
2_Celeg_TT_31456308	2_Celeg_TT	31456308	49.0222
2_Celeg_TT_31521182	2_Celeg_TT	31521182	49.0222
2_Celeg_TT_31549242	2_Celeg_TT	31549242	49.0222
2_Celeg_TT_31577066	2_Celeg_TT	31577066	49.0222
2_Celeg_TT_31662994	2_Celeg_TT	31662994	49.0222
2_Celeg_TT_31699537	2_Celeg_TT	31699537	49.0222
2_Celeg_TT_31725593	2_Celeg_TT	31725593	49.0222
2_Celeg_TT_32701641	2_Celeg_TT	32701641	51.9695
2_Celeg_TT_32791908	2_Celeg_TT	32791908	51.9695
2_Celeg_TT_32920888	2_Celeg_TT	32920888	54.9168
2_Celeg_TT_33062493	2_Celeg_TT	33062493	54.9168
2_Celeg_TT_33388931	2_Celeg_TT	33388931	54.9168
2_Celeg_TT_33751025	2_Celeg_TT	33751025	54.9168
2_Celeg_TT_33779615	2_Celeg_TT	33779615	54.9168
2_Celeg_TT_33845969	2_Celeg_TT	33845969	54.9168
2_Celeg_TT_33885809	2_Celeg_TT	33885809	54.9168
2_Celeg_TT_33968641	2_Celeg_TT	33968641	57.8709
2_Celeg_TT_38657382	2_Celeg_TT	38657382	60.4564
2_Celeg_TT_38686137	2_Celeg_TT	38686137	63.0325
2_Celeg_TT_38855252	2_Celeg_TT	38855252	63.0325
2_Celeg_TT_38881802	2_Celeg_TT	38881802	63.0325
2_Celeg_TT_38947118	2_Celeg_TT	38947118	63.0325
2_Celeg_TT_39067653	2_Celeg_TT	39067653	63.0325
2_Celeg_TT_39115644	2_Celeg_TT	39115644	63.0325
2_Celeg_TT_39147352	2_Celeg_TT	39147352	63.0325
2_Celeg_TT_39690260	2_Celeg_TT	39690260	68.9422
2_Celeg_TT_39741196	2_Celeg_TT	39741196	68.9422
2_Celeg_TT_40339684	2_Celeg_TT	40339684	68.9422
2_Celeg_TT_40594076	2_Celeg_TT	40594076	68.9422
2_Celeg_TT_40671894	2_Celeg_TT	40671894	68.9422
2_Celeg_TT_40884157	2_Celeg_TT	40884157	71.8868
2_Celeg_TT_40909626	2_Celeg_TT	40909626	71.8868
2_Celeg_TT_41110947	2_Celeg_TT	41110947	71.8868
2_Celeg_TT_41202426	2_Celeg_TT	41202426	71.8868
2_Celeg_TT_41430699	2_Celeg_TT	41430699	71.8868
2_Celeg_TT_41571224	2_Celeg_TT	41571224	71.8868
2_Celeg_TT_41856569	2_Celeg_TT	41856569	71.8868
2_Celeg_TT_41993034	2_Celeg_TT	41993034	71.8868
2_Celeg_TT_42505992	2_Celeg_TT	42505992	71.8868
2_Celeg_TT_42597387	2_Celeg_TT	42597387	71.8868
2_Celeg_TT_42624124	2_Celeg_TT	42624124	71.8868
2_Celeg_TT_42653117	2_Celeg_TT	42653117	71.8868
2_Celeg_TT_42750554	2_Celeg_TT	42750554	71.8868
2_Celeg_TT_42923138	2_Celeg_TT	42923138	71.8868
2_Celeg_TT_42966994	2_Celeg_TT	42966994	71.8868
2_Celeg_TT_43002486	2_Celeg_TT	43002486	71.8868
2_Celeg_TT_43381939	2_Celeg_TT	43381939	71.8868
2_Celeg_TT_43437026	2_Celeg_TT	43437026	71.8868
2_Celeg_TT_43587050	2_Celeg_TT	43587050	71.8868
2_Celeg_TT_43763424	2_Celeg_TT	43763424	71.8868
2_Celeg_TT_43862630	2_Celeg_TT	43862630	71.8868
2_Celeg_TT_44139844	2_Celeg_TT	44139844	71.8868
2_Celeg_TT_44400437	2_Celeg_TT	44400437	71.8868
2_Celeg_TT_44427175	2_Celeg_TT	44427175	71.8868
2_Celeg_TT_44605081	2_Celeg_TT	44605081	71.8868
2_Celeg_TT_44795268	2_Celeg_TT	44795268	71.8868
2_Celeg_TT_44899617	2_Celeg_TT	44899617	71.8868
2_Celeg_TT_45648574	2_Celeg_TT	45648574	71.8868
2_Celeg_TT_45677256	2_Celeg_TT	45677256	71.8868
2_Celeg_TT_45761149	2_Celeg_TT	45761149	71.8868
2_Celeg_TT_45812624	2_Celeg_TT	45812624	71.8868
2_Celeg_TT_45973012	2_Celeg_TT	45973012	71.8868
2_Celeg_TT_46120067	2_Celeg_TT	46120067	71.8868
3_Celeg_TT_1331377	3_Celeg_TT	1331377	5
3_Celeg_TT_1358176	3_Celeg_TT	1358176	5
3_Celeg_TT_2373385	3_Celeg_TT	2373385	8.12912
3_Celeg_TT_2398861	3_Celeg_TT	2398861	8.12912
3_Celeg_TT_2513864	3_Celeg_TT	2513864	8.12912
3_Celeg_TT_2543762	3_Celeg_TT	2543762	8.12912
3_Celeg_TT_3357187	3_Celeg_TT	3357187	14.0389
3_Celeg_TT_3386004	3_Celeg_TT	3386004	14.0389
3_Celeg_TT_3411152	3_Celeg_TT	3411152	14.0389
3_Celeg_TT_3935944	3_Celeg_TT	3935944	16.9834
3_Celeg_TT_3969552	3_Celeg_TT	3969552	16.9834
3_Celeg_TT_4935286	3_Celeg_TT	4935286	28.9728
3_Celeg_TT_4962148	3_Celeg_TT	4962148	28.9728
3_Celeg_TT_4987438	3_Celeg_TT	4987438	28.9728
3_Celeg_TT_5028565	3_Celeg_TT	5028565	28.9728
3_Celeg_TT_5058881	3_Celeg_TT	5058881	28.9728
3_Celeg_TT_5107982	3_Celeg_TT	5107982	28.9728
3_Celeg_TT_5152219	3_Celeg_TT	5152219	28.9728
3_Celeg_TT_5290501	3_Celeg_TT	5290501	28.9728
3_Celeg_TT_5317901	3_Celeg_TT	5317901	28.9728
3_Celeg_TT_5344122	3_Celeg_TT	5344122	28.9728
3_Celeg_TT_5369695	3_Celeg_TT	5369695	28.9728
3_Celeg_TT_5399688	3_Celeg_TT	5399688	28.9728
3_Celeg_TT_5489553	3_Celeg_TT	5489553	28.9728
3_Celeg_TT_5715987	3_Celeg_TT	5715987	28.9728
3_Celeg_TT_5753189	3_Celeg_TT	5753189	28.9728
3_Celeg_TT_5835515	3_Celeg_TT	5835515	28.9728
3_Celeg_TT_5894978	3_Celeg_TT	5894978	28.9728
3_Celeg_TT_5955934	3_Celeg_TT	5955934	28.9728
3_Celeg_TT_5981157	3_Celeg_TT	5981157	28.9728
3_Celeg_TT_6041546	3_Celeg_TT	6041546	28.9728
3_Celeg_TT_6071781	3_Celeg_TT	6071781	28.9728
3_Celeg_TT_6203432	3_Celeg_TT	6203432	31.9173
3_Celeg_TT_6235960	3_Celeg_TT	6235960	31.9173
3_Celeg_TT_6260968	3_Celeg_TT	6260968	31.9173
3_Celeg_TT_6316203	3_Celeg_TT	6316203	31.9173
3_Celeg_TT_6343275	3_Celeg_TT	6343275	31.9173
3_Celeg_TT_6368778	3_Celeg_TT	6368778	31.9173
3_Celeg_TT_6399252	3_Celeg_TT	6399252	31.9173
3_Celeg_TT_6732796	3_Celeg_TT	6732796	31.9173
3_Celeg_TT_6757890	3_Celeg_TT	6757890	31.9173
3_Celeg_TT_6783039	3_Celeg_TT	6783039	31.9174
3_Celeg_TT_6809684	3_Celeg_TT	6809684	31.9174
3_Celeg_TT_6840174	3_Celeg_TT	6840174	31.9174
3_Celeg_TT_6880546	3_Celeg_TT	6880546	31.9174
3_Celeg_TT_6912703	3_Celeg_TT	6912703	31.9174
3_Celeg_TT_6955251	3_Celeg_TT	6955251	31.9174
3_Celeg_TT_7014237	3_Celeg_TT	7014237	34.5057
3_Celeg_TT_7091035	3_Celeg_TT	7091035	37.094
3_Celeg_TT_7116966	3_Celeg_TT	7116966	37.094
3_Celeg_TT_7173020	3_Celeg_TT	7173020	37.094
3_Celeg_TT_7204286	3_Celeg_TT	7204286	37.094
3_Celeg_TT_7255975	3_Celeg_TT	7255975	37.094
3_Celeg_TT_7281088	3_Celeg_TT	7281088	37.094
3_Celeg_TT_7397411	3_Celeg_TT	7397411	37.094
3_Celeg_TT_7423930	3_Celeg_TT	7423930	37.094
3_Celeg_TT_7485750	3_Celeg_TT	7485750	37.094
3_Celeg_TT_7593817	3_Celeg_TT	7593817	37.094
3_Celeg_TT_7618817	3_Celeg_TT	7618817	37.094
3_Celeg_TT_7644648	3_Celeg_TT	7644648	37.094
3_Celeg_TT_7783354	3_Celeg_TT	7783354	37.094
3_Celeg_TT_12062914	3_Celeg_TT	12062914	43.0037
3_Celeg_TT_12107748	3_Celeg_TT	12107748	43.0037
3_Celeg_TT_12136673	3_Celeg_TT	12136673	43.0037
3_Celeg_TT_12162394	3_Celeg_TT	12162394	43.0037
3_Celeg_TT_12225567	3_Celeg_TT	12225567	43.0037
3_Celeg_TT_12251040	3_Celeg_TT	12251040	43.0037
3_Celeg_TT_12276055	3_Celeg_TT	12276055	43.0037
3_Celeg_TT_12400370	3_Celeg_TT	12400370	43.0037
3_Celeg_TT_12427908	3_Celeg_TT	12427908	43.0037
3_Celeg_TT_12604922	3_Celeg_TT	12604922	43.0037
3_Celeg_TT_12685019	3_Celeg_TT	12685019	43.0037
3_Celeg_TT_12716706	3_Celeg_TT	12716706	43.0037
3_Celeg_TT_12971283	3_Celeg_TT	12971283	43.0037
3_Celeg_TT_13009311	3_Celeg_TT	13009311	43.0037
3_Celeg_TT_13217838	3_Celeg_TT	13217838	43.0037
3_Celeg_TT_13307609	3_Celeg_TT	13307609	43.0037
3_Celeg_TT_13360250	3_Celeg_TT	13360250	43.0037
3_Celeg_TT_13542044	3_Celeg_TT	13542044	43.0037
3_Celeg_TT_13593558	3_Celeg_TT	13593558	43.0037
3_Celeg_TT_13622459	3_Celeg_TT	13622459	43.0037
3_Celeg_TT_13651158	3_Celeg_TT	13651158	43.0037
3_Celeg_TT_13679526	3_Celeg_TT	13679526	43.0037
3_Celeg_TT_13719348	3_Celeg_TT	13719348	43.0037
3_Celeg_TT_13845669	3_Celeg_TT	13845669	43.0037
3_Celeg_TT_13925086	3_Celeg_TT	13925086	43.0037
3_Celeg_TT_13959452	3_Celeg_TT	13959452	43.0037
3_Celeg_TT_13984532	3_Celeg_TT	13984532	43.0037
3_Celeg_TT_14009879	3_Celeg_TT	14009879	43.0037
3_Celeg_TT_14036046	3_Celeg_TT	14036046	43.0037
3_Celeg_TT_14061174	3_Celeg_TT	14061174	43.0037
3_Celeg_TT_14088299	3_Celeg_TT	14088299	43.0037
3_Celeg_TT_14121522	3_Celeg_TT	14121522	45.9483
3_Celeg_TT_14179173	3_Celeg_TT	14179173	45.9483
3_Celeg_TT_14236694	3_Celeg_TT	14236694	45.9483
3_Celeg_TT_14262771	3_Celeg_TT	14262771	45.9483
3_Celeg_TT_14289329	3_Celeg_TT	14289329	45.9483
3_Celeg_TT_14314729	3_Celeg_TT	14314729	45.9483
3_Celeg_TT_14339778	3_Celeg_TT	14339778	45.9483
3_Celeg_TT_14366562	3_Celeg_TT	14366562	45.9483
3_Celeg_TT_14408743	3_Celeg_TT	14408743	45.9483
3_Celeg_TT_14480162	3_Celeg_TT	14480162	45.9483
3_Celeg_TT_14505962	3_Celeg_TT	14505962	45.9483
3_Celeg_TT_14531065	3_Celeg_TT	14531065	45.9483
3_Celeg_TT_14557835	3_Celeg_TT	14557835	45.9483
3_Celeg_TT_14586506	3_Celeg_TT	14586506	45.9483
3_Celeg_TT_14669919	3_Celeg_TT	14669919	45.9483
3_Celeg_TT_14833072	3_Celeg_TT	14833072	45.9483
3_Celeg_TT_14865004	3_Celeg_TT	14865004	45.9483
3_Celeg_TT_14890215	3_Celeg_TT	14890215	45.9483
3_Celeg_TT_14915301	3_Celeg_TT	14915301	45.9483
3_Celeg_TT_14968064	3_Celeg_TT	14968064	45.9483
3_Celeg_TT_14994590	3_Celeg_TT	14994590	45.9483
3_Celeg_TT_15020792	3_Celeg_TT	15020792	45.9483
3_Celeg_TT_15092074	3_Celeg_TT	15092074	45.9483
3_Celeg_TT_15117107	3_Celeg_TT	15117107	45.9483
3_Celeg_TT_15149648	3_Celeg_TT	15149648	45.9483
3_Celeg_TT_15193234	3_Celeg_TT	15193234	45.9483
3_Celeg_TT_15218272	3_Celeg_TT	15218272	45.9483
3_Celeg_TT_15271459	3_Celeg_TT	15271459	45.9483
3_Celeg_TT_15300489	3_Celeg_TT	15300489	45.9483
3_Celeg_TT_15332010	3_Celeg_TT	15332010	45.9483
3_Celeg_TT_15388289	3_Celeg_TT	15388289	45.9483
3_Celeg_TT_15415046	3_Celeg_TT	15415046	45.9483
3_Celeg_TT_15441107	3_Celeg_TT	15441107	45.9483
3_Celeg_TT_15470080	3_Celeg_TT	15470080	45.9483
3_Celeg_TT_15497121	3_Celeg_TT	15497121	45.9483
3_Celeg_TT_15536261	3_Celeg_TT	15536261	45.9483
3_Celeg_TT_15568029	3_Celeg_TT	15568029	45.9483
3_Celeg_TT_15626526	3_Celeg_TT	15626526	45.9483
3_Celeg_TT_15654887	3_Celeg_TT	15654887	45.9483
3_Celeg_TT_15690229	3_Celeg_TT	15690229	45.9483
3_Celeg_TT_15718195	3_Celeg_TT	15718195	45.9483
3_Celeg_TT_15743228	3_Celeg_TT	15743228	45.9483
3_Celeg_TT_15840580	3_Celeg_TT	15840580	45.9483
3_Celeg_TT_15865582	3_Celeg_TT	15865582	45.9483
3_Celeg_TT_15891488	3_Celeg_TT	15891488	45.9483
3_Celeg_TT_15927081	3_Celeg_TT	15927081	45.9483
3_Celeg_TT_15960647	3_Celeg_TT	15960647	45.9483
3_Celeg_TT_15986486	3_Celeg_TT	15986486	45.9483
3_Celeg_TT_16063191	3_Celeg_TT	16063191	45.9483
3_Celeg_TT_16119738	3_Celeg_TT	16119738	45.9483
3_Celeg_TT_16144786	3_Celeg_TT	16144786	45.9483
3_Celeg_TT_16171172	3_Celeg_TT	16171172	45.9483
3_Celeg_TT_16198502	3_Celeg_TT	16198502	45.9483
3_Celeg_TT_16262003	3_Celeg_TT	16262003	45.9483
3_Celeg_TT_16329568	3_Celeg_TT	16329568	45.9483
3_Celeg_TT_16359951	3_Celeg_TT	16359951	45.9483
3_Celeg_TT_16409987	3_Celeg_TT	16409987	45.9483
3_Celeg_TT_16434995	3_Celeg_TT	16434995	45.9483
3_Celeg_TT_16460655	3_Celeg_TT	16460655	45.9483
3_Celeg_TT_16538572	3_Celeg_TT	16538572	45.9483
3_Celeg_TT_16563664	3_Celeg_TT	16563664	45.9483
3_Celeg_TT_16603137	3_Celeg_TT	16603137	45.9483
3_Celeg_TT_16648342	3_Celeg_TT	16648342	45.9483
3_Celeg_TT_16773553	3_Celeg_TT	16773553	48.8929
3_Celeg_TT_17023890	3_Celeg_TT	17023890	48.8929
3_Celeg_TT_17086068	3_Celeg_TT	17086068	48.8929
3_Celeg_TT_17246984	3_Celeg_TT	17246984	48.8929
3_Celeg_TT_17304197	3_Celeg_TT	17304197	48.8929
3_Celeg_TT_17342812	3_Celeg_TT	17342812	48.8929
3_Celeg_TT_17370426	3_Celeg_TT	17370426	48.8929
3_Celeg_TT_17397113	3_Celeg_TT	17397113	48.8929
3_Celeg_TT_17427234	3_Celeg_TT	17427234	48.8929
3_Celeg_TT_17452453	3_Celeg_TT	17452453	48.8929
3_Celeg_TT_17478850	3_Celeg_TT	17478850	48.8929
3_Celeg_TT_17504329	3_Celeg_TT	17504329	48.8929
3_Celeg_TT_17529804	3_Celeg_TT	17529804	48.8929
3_Celeg_TT_17647395	3_Celeg_TT	17647395	48.8929
3_Celeg_TT_18001760	3_Celeg_TT	18001760	54.8026
3_Celeg_TT_18055411	3_Celeg_TT	18055411	54.8026
3_Celeg_TT_18096967	3_Celeg_TT	18096967	54.8026
3_Celeg_TT_18139807	3_Celeg_TT	18139807	54.8026
3_Celeg_TT_18295959	3_Celeg_TT	18295959	54.8026
3_Celeg_TT_18374305	3_Celeg_TT	18374305	54.8026
3_Celeg_TT_18577489	3_Celeg_TT	18577489	54.8026
3_Celeg_TT_18604628	3_Celeg_TT	18604628	54.8026
3_Celeg_TT_18785073	3_Celeg_TT	18785073	54.8026
3_Celeg_TT_18840751	3_Celeg_TT	18840751	54.8026
3_Celeg_TT_18866263	3_Celeg_TT	18866263	54.8026
3_Celeg_TT_19266986	3_Celeg_TT	19266986	54.8026
3_Celeg_TT_19296853	3_Celeg_TT	19296853	54.8026
3_Celeg_TT_19445614	3_Celeg_TT	19445614	54.8026
3_Celeg_TT_19615900	3_Celeg_TT	19615900	54.8026
3_Celeg_TT_19705001	3_Celeg_TT	19705001	54.8026
3_Celeg_TT_19836917	3_Celeg_TT	19836917	54.8026
3_Celeg_TT_19868277	3_Celeg_TT	19868277	54.8026
3_Celeg_TT_19919017	3_Celeg_TT	19919017	54.8026
3_Celeg_TT_19944117	3_Celeg_TT	19944117	54.8026
3_Celeg_TT_19969658	3_Celeg_TT	19969658	54.8026
3_Celeg_TT_19994740	3_Celeg_TT	19994740	54.8026
3_Celeg_TT_20046987	3_Celeg_TT	20046987	54.8026
3_Celeg_TT_20075782	3_Celeg_TT	20075782	54.8026
3_Celeg_TT_20128000	3_Celeg_TT	20128000	54.8026
3_Celeg_TT_20253438	3_Celeg_TT	20253438	54.8026
3_Celeg_TT_20457939	3_Celeg_TT	20457939	54.8026
3_Celeg_TT_20489308	3_Celeg_TT	20489308	54.8026
3_Celeg_TT_20517181	3_Celeg_TT	20517181	54.8026
3_Celeg_TT_20597685	3_Celeg_TT	20597685	54.8026
3_Celeg_TT_20623364	3_Celeg_TT	20623364	54.8026
3_Celeg_TT_20708137	3_Celeg_TT	20708137	54.8026
3_Celeg_TT_20797082	3_Celeg_TT	20797082	54.8026
3_Celeg_TT_20835464	3_Celeg_TT	20835464	54.8026
3_Celeg_TT_20866506	3_Celeg_TT	20866506	54.8026
3_Celeg_TT_20897571	3_Celeg_TT	20897571	54.8026
3_Celeg_TT_20993017	3_Celeg_TT	20993017	54.8026
3_Celeg_TT_21260874	3_Celeg_TT	21260874	54.8026
3_Celeg_TT_21285944	3_Celeg_TT	21285944	54.8026
3_Celeg_TT_21324863	3_Celeg_TT	21324863	54.8026
3_Celeg_TT_21394111	3_Celeg_TT	21394111	54.8026
3_Celeg_TT_21419950	3_Celeg_TT	21419950	54.8026
3_Celeg_TT_21472021	3_Celeg_TT	21472021	54.8026
3_Celeg_TT_21898962	3_Celeg_TT	21898962	54.8026
3_Celeg_TT_21953891	3_Celeg_TT	21953891	54.8026
3_Celeg_TT_21979050	3_Celeg_TT	21979050	54.8026
3_Celeg_TT_22127361	3_Celeg_TT	22127361	54.8026
3_Celeg_TT_22202825	3_Celeg_TT	22202825	54.8026
3_Celeg_TT_22228268	3_Celeg_TT	22228268	54.8026
3_Celeg_TT_22262205	3_Celeg_TT	22262205	54.8026
3_Celeg_TT_22295940	3_Celeg_TT	22295940	54.8026
3_Celeg_TT_22380038	3_Celeg_TT	22380038	54.8026
3_Celeg_TT_22405077	3_Celeg_TT	22405077	54.8026
3_Celeg_TT_22539457	3_Celeg_TT	22539457	57.7472
3_Celeg_TT_22574360	3_Celeg_TT	22574360	57.7472
3_Celeg_TT_22640197	3_Celeg_TT	22640197	57.7472
3_Celeg_TT_22666644	3_Celeg_TT	22666644	57.7472
3_Celeg_TT_22693772	3_Celeg_TT	22693772	57.7472
3_Celeg_TT_22748244	3_Celeg_TT	22748244	57.7472
3_Celeg_TT_22782919	3_Celeg_TT	22782919	57.7472
3_Celeg_TT_22841840	3_Celeg_TT	22841840	57.7472
3_Celeg_TT_22953852	3_Celeg_TT	22953852	57.7472
3_Celeg_TT_23041884	3_Celeg_TT	23041884	57.7472
3_Celeg_TT_23158090	3_Celeg_TT	23158090	57.7472
3_Celeg_TT_23183431	3_Celeg_TT	23183431	57.7472
3_Celeg_TT_23310342	3_Celeg_TT	23310342	57.7472
3_Celeg_TT_23348056	3_Celeg_TT	23348056	57.7472
3_Celeg_TT_23794008	3_Celeg_TT	23794008	60.6918
3_Celeg_TT_23829938	3_Celeg_TT	23829938	60.6918
3_Celeg_TT_23928971	3_Celeg_TT	23928971	60.6918
3_Celeg_TT_24050390	3_Celeg_TT	24050390	60.6918
3_Celeg_TT_24129475	3_Celeg_TT	24129475	60.6918
3_Celeg_TT_24194168	3_Celeg_TT	24194168	60.6918
3_Celeg_TT_24338840	3_Celeg_TT	24338840	63.6363
3_Celeg_TT_24483937	3_Celeg_TT	24483937	63.6363
3_Celeg_TT_24537091	3_Celeg_TT	24537091	63.6363
3_Celeg_TT_24620281	3_Celeg_TT	24620281	63.6363
3_Celeg_TT_24683878	3_Celeg_TT	24683878	63.6363
3_Celeg_TT_24829670	3_Celeg_TT	24829670	63.6363
3_Celeg_TT_24897470	3_Celeg_TT	24897470	63.6363
3_Celeg_TT_24936210	3_Celeg_TT	24936210	63.6363
3_Celeg_TT_25480962	3_Celeg_TT	25480962	63.6363
3_Celeg_TT_25524901	3_Celeg_TT	25524901	63.6363
3_Celeg_TT_25589523	3_Celeg_TT	25589523	63.6363
3_Celeg_TT_25631383	3_Celeg_TT	25631383	63.6363
3_Celeg_TT_25728363	3_Celeg_TT	25728363	63.6363
3_Celeg_TT_25841890	3_Celeg_TT	25841890	63.6363
3_Celeg_TT_26266962	3_Celeg_TT	26266962	63.6363
3_Celeg_TT_26353435	3_Celeg_TT	26353435	63.6363
3_Celeg_TT_26410933	3_Celeg_TT	26410933	63.6363
3_Celeg_TT_27992416	3_Celeg_TT	27992416	63.6363
3_Celeg_TT_28062742	3_Celeg_TT	28062742	63.6363
3_Celeg_TT_28180358	3_Celeg_TT	28180358	63.6363
3_Celeg_TT_28232890	3_Celeg_TT	28232890	63.6363
3_Celeg_TT_28439012	3_Celeg_TT	28439012	63.6363
3_Celeg_TT_28497302	3_Celeg_TT	28497302	63.6363
3_Celeg_TT_28552758	3_Celeg_TT	28552758	63.6363
3_Celeg_TT_28709083	3_Celeg_TT	28709083	63.6363
3_Celeg_TT_28951361	3_Celeg_TT	28951361	63.6363
3_Celeg_TT_28976520	3_Celeg_TT	28976520	63.6363
3_Celeg_TT_29060683	3_Celeg_TT	29060683	63.6363
3_Celeg_TT_29142903	3_Celeg_TT	29142903	63.6363
3_Celeg_TT_29201778	3_Celeg_TT	29201778	63.6363
3_Celeg_TT_29512692	3_Celeg_TT	29512692	63.6363
3_Celeg_TT_29539081	3_Celeg_TT	29539081	63.6363
3_Celeg_TT_29571187	3_Celeg_TT	29571187	63.6363
3_Celeg_TT_29858736	3_Celeg_TT	29858736	63.6363
3_Celeg_TT_29914928	3_Celeg_TT	29914928	63.6363
3_Celeg_TT_29940070	3_Celeg_TT	29940070	63.6363
3_Celeg_TT_30013829	3_Celeg_TT	30013829	63.6363
3_Celeg_TT_30091318	3_Celeg_TT	30091318	63.6363
3_Celeg_TT_30198176	3_Celeg_TT	30198176	63.6363
3_Celeg_TT_31832904	3_Celeg_TT	31832904	63.6363
3_Celeg_TT_31907533	3_Celeg_TT	31907533	63.6363
3_Celeg_TT_32104551	3_Celeg_TT	32104551	63.6363
3_Celeg_TT_32186381	3_Celeg_TT	32186381	63.6363
3_Celeg_TT_32213700	3_Celeg_TT	32213700	63.6363
3_Celeg_TT_32319414	3_Celeg_TT	32319414	63.6363
3_Celeg_TT_32347604	3_Celeg_TT	32347604	63.6363
3_Celeg_TT_32732686	3_Celeg_TT	32732686	63.6363
3_Celeg_TT_32793677	3_Celeg_TT	32793677	63.6363
3_Celeg_TT_32851587	3_Celeg_TT	32851587	63.6363
3_Celeg_TT_32901884	3_Celeg_TT	32901884	63.6363
3_Celeg_TT_32986906	3_Celeg_TT	32986906	63.6363
3_Celeg_TT_33869943	3_Celeg_TT	33869943	63.6364
3_Celeg_TT_33951306	3_Celeg_TT	33951306	63.6364
3_Celeg_TT_33987929	3_Celeg_TT	33987929	63.6364
3_Celeg_TT_34054111	3_Celeg_TT	34054111	63.6364
3_Celeg_TT_34281502	3_Celeg_TT	34281502	63.6364
3_Celeg_TT_34309942	3_Celeg_TT	34309942	63.6364
3_Celeg_TT_34482417	3_Celeg_TT	34482417	63.6364
3_Celeg_TT_34728191	3_Celeg_TT	34728191	63.6364
3_Celeg_TT_34796623	3_Celeg_TT	34796623	63.6364
3_Celeg_TT_35058996	3_Celeg_TT	35058996	63.6364
3_Celeg_TT_35179321	3_Celeg_TT	35179321	63.6364
3_Celeg_TT_35301155	3_Celeg_TT	35301155	63.6364
3_Celeg_TT_35394594	3_Celeg_TT	35394594	63.6364
3_Celeg_TT_35419594	3_Celeg_TT	35419594	63.6364
3_Celeg_TT_35557725	3_Celeg_TT	35557725	63.6364
3_Celeg_TT_35610838	3_Celeg_TT	35610838	63.6364
3_Celeg_TT_35694788	3_Celeg_TT	35694788	63.6364
3_Celeg_TT_35729010	3_Celeg_TT	35729010	63.6364
3_Celeg_TT_35761027	3_Celeg_TT	35761027	63.6364
3_Celeg_TT_35821793	3_Celeg_TT	35821793	63.6364
3_Celeg_TT_35848538	3_Celeg_TT	35848538	63.6364
3_Celeg_TT_36050720	3_Celeg_TT	36050720	63.6364
3_Celeg_TT_36153909	3_Celeg_TT	36153909	63.6364
3_Celeg_TT_36256298	3_Celeg_TT	36256298	63.6364
3_Celeg_TT_36497591	3_Celeg_TT	36497591	63.6364
3_Celeg_TT_36745436	3_Celeg_TT	36745436	63.6364
3_Celeg_TT_36779375	3_Celeg_TT	36779375	63.6364
3_Celeg_TT_36979441	3_Celeg_TT	36979441	63.6364
3_Celeg_TT_37115394	3_Celeg_TT	37115394	63.6364
3_Celeg_TT_37321185	3_Celeg_TT	37321185	63.6364
3_Celeg_TT_37382634	3_Celeg_TT	37382634	63.6364
3_Celeg_TT_37414023	3_Celeg_TT	37414023	63.6364
3_Celeg_TT_37459824	3_Celeg_TT	37459824	63.6364
3_Celeg_TT_37497663	3_Celeg_TT	37497663	63.6364
3_Celeg_TT_37900819	3_Celeg_TT	37900819	66.5836
3_Celeg_TT_37926405	3_Celeg_TT	37926405	66.5836
3_Celeg_TT_38005285	3_Celeg_TT	38005285	66.5836
3_Celeg_TT_38272066	3_Celeg_TT	38272066	66.5836
3_Celeg_TT_39597653	3_Celeg_TT	39597653	69.5309
3_Celeg_TT_39624879	3_Celeg_TT	39624879	69.5309
3_Celeg_TT_39708418	3_Celeg_TT	39708418	69.5309
3_Celeg_TT_39766229	3_Celeg_TT	39766229	69.5309
3_Celeg_TT_39875545	3_Celeg_TT	39875545	69.5309
3_Celeg_TT_39900587	3_Celeg_TT	39900587	69.5309
3_Celeg_TT_39991693	3_Celeg_TT	39991693	69.5309
3_Celeg_TT_40016816	3_Celeg_TT	40016816	69.5309
3_Celeg_TT_40442285	3_Celeg_TT	40442285	69.5309
3_Celeg_TT_40750530	3_Celeg_TT	40750530	69.5309
3_Celeg_TT_40844739	3_Celeg_TT	40844739	69.5309
3_Celeg_TT_41024340	3_Celeg_TT	41024340	69.5309
3_Celeg_TT_41053918	3_Celeg_TT	41053918	69.5309
3_Celeg_TT_41170019	3_Celeg_TT	41170019	69.5309
3_Celeg_TT_41195963	3_Celeg_TT	41195963	69.5309
3_Celeg_TT_41278158	3_Celeg_TT	41278158	69.5309
3_Celeg_TT_41383095	3_Celeg_TT	41383095	69.5309
3_Celeg_TT_41410223	3_Celeg_TT	41410223	69.5309
3_Celeg_TT_41435274	3_Celeg_TT	41435274	69.5309
3_Celeg_TT_41460505	3_Celeg_TT	41460505	69.5309
3_Celeg_TT_41812154	3_Celeg_TT	41812154	69.5309
3_Celeg_TT_42016544	3_Celeg_TT	42016544	69.5309
3_Celeg_TT_42041722	3_Celeg_TT	42041722	69.5309
3_Celeg_TT_42080263	3_Celeg_TT	42080263	69.5309
3_Celeg_TT_42150939	3_Celeg_TT	42150939	69.5309
3_Celeg_TT_42215216	3_Celeg_TT	42215216	69.5309
3_Celeg_TT_42245437	3_Celeg_TT	42245437	69.5309
3_Celeg_TT_42336282	3_Celeg_TT	42336282	69.5309
3_Celeg_TT_42424400	3_Celeg_TT	42424400	69.5309
3_Celeg_TT_42453260	3_Celeg_TT	42453260	69.5309
3_Celeg_TT_43246917	3_Celeg_TT	43246917	69.5309
3_Celeg_TT_43400161	3_Celeg_TT	43400161	69.5309
4_Celeg_TT_82348	4_Celeg_TT	82348	5
4_Celeg_TT_107829	4_Celeg_TT	107829	5
4_Celeg_TT_134032	4_Celeg_TT	134032	5
4_Celeg_TT_159102	4_Celeg_TT	159102	5
4_Celeg_TT_336796	4_Celeg_TT	336796	5
4_Celeg_TT_553816	4_Celeg_TT	553816	5
4_Celeg_TT_578879	4_Celeg_TT	578879	5
4_Celeg_TT_606502	4_Celeg_TT	606502	5
4_Celeg_TT_670395	4_Celeg_TT	670395	5
4_Celeg_TT_696121	4_Celeg_TT	696121	5
4_Celeg_TT_728155	4_Celeg_TT	728155	5
4_Celeg_TT_763272	4_Celeg_TT	763272	5
4_Celeg_TT_788939	4_Celeg_TT	788939	5
4_Celeg_TT_818870	4_Celeg_TT	818870	5
4_Celeg_TT_855678	4_Celeg_TT	855678	5
4_Celeg_TT_880827	4_Celeg_TT	880827	5
4_Celeg_TT_1024622	4_Celeg_TT	1024622	5
4_Celeg_TT_1079118	4_Celeg_TT	1079118	5
4_Celeg_TT_1105065	4_Celeg_TT	1105065	5
4_Celeg_TT_1348720	4_Celeg_TT	1348720	5
4_Celeg_TT_1375109	4_Celeg_TT	1375109	5
4_Celeg_TT_1400293	4_Celeg_TT	1400293	5
4_Celeg_TT_1431576	4_Celeg_TT	1431576	5
4_Celeg_TT_1456705	4_Celeg_TT	1456705	5
4_Celeg_TT_1702309	4_Celeg_TT	1702309	5
4_Celeg_TT_1734971	4_Celeg_TT	1734971	5
4_Celeg_TT_2069580	4_Celeg_TT	2069580	5
4_Celeg_TT_2634849	4_Celeg_TT	2634849	16.9893
4_Celeg_TT_2674324	4_Celeg_TT	2674324	16.9893
4_Celeg_TT_2705071	4_Celeg_TT	2705071	16.9893
4_Celeg_TT_2778688	4_Celeg_TT	2778688	16.9893
4_Celeg_TT_2805807	4_Celeg_TT	2805807	16.9893
4_Celeg_TT_2831343	4_Celeg_TT	2831343	16.9893
4_Celeg_TT_2857591	4_Celeg_TT	2857591	16.9893
4_Celeg_TT_2908185	4_Celeg_TT	2908185	16.9893
4_Celeg_TT_2940004	4_Celeg_TT	2940004	16.9893
4_Celeg_TT_2995549	4_Celeg_TT	2995549	16.9893
4_Celeg_TT_3048049	4_Celeg_TT	3048049	16.9893
4_Celeg_TT_3073414	4_Celeg_TT	3073414	16.9893
4_Celeg_TT_3107263	4_Celeg_TT	3107263	16.9893
4_Celeg_TT_3135870	4_Celeg_TT	3135870	16.9893
4_Celeg_TT_3254061	4_Celeg_TT	3254061	16.9893
4_Celeg_TT_3282907	4_Celeg_TT	3282907	16.9893
4_Celeg_TT_3359693	4_Celeg_TT	3359693	16.9893
4_Celeg_TT_3692207	4_Celeg_TT	3692207	16.9893
4_Celeg_TT_3717219	4_Celeg_TT	3717219	16.9893
4_Celeg_TT_3772884	4_Celeg_TT	3772884	16.9893
4_Celeg_TT_3828391	4_Celeg_TT	3828391	16.9893
4_Celeg_TT_3883568	4_Celeg_TT	3883568	16.9893
4_Celeg_TT_3909438	4_Celeg_TT	3909438	16.9893
4_Celeg_TT_3946711	4_Celeg_TT	3946711	16.9893
4_Celeg_TT_3972242	4_Celeg_TT	3972242	16.9893
4_Celeg_TT_4000587	4_Celeg_TT	4000587	16.9893
4_Celeg_TT_4053692	4_Celeg_TT	4053692	16.9893
4_Celeg_TT_4079166	4_Celeg_TT	4079166	16.9893
4_Celeg_TT_4111151	4_Celeg_TT	4111151	16.9893
4_Celeg_TT_4138682	4_Celeg_TT	4138682	16.9893
4_Celeg_TT_4166368	4_Celeg_TT	4166368	16.9893
4_Celeg_TT_4192003	4_Celeg_TT	4192003	16.9893
4_Celeg_TT_4290172	4_Celeg_TT	4290172	16.9893
4_Celeg_TT_4410429	4_Celeg_TT	4410429	16.9893
4_Celeg_TT_4773466	4_Celeg_TT	4773466	16.9893
4_Celeg_TT_4905249	4_Celeg_TT	4905249	16.9893
4_Celeg_TT_4979831	4_Celeg_TT	4979831	16.9893
4_Celeg_TT_5047744	4_Celeg_TT	5047744	16.9893
4_Celeg_TT_5073602	4_Celeg_TT	5073602	16.9893
4_Celeg_TT_5107326	4_Celeg_TT	5107326	16.9893
4_Celeg_TT_5330803	4_Celeg_TT	5330803	19.9339
4_Celeg_TT_5357067	4_Celeg_TT	5357067	19.9339
4_Celeg_TT_5383383	4_Celeg_TT	5383383	19.9339
4_Celeg_TT_5408951	4_Celeg_TT	5408951	19.9339
4_Celeg_TT_5519727	4_Celeg_TT	5519727	19.9339
4_Celeg_TT_5546658	4_Celeg_TT	5546658	19.9339
4_Celeg_TT_5670808	4_Celeg_TT	5670808	19.9339
4_Celeg_TT_5696722	4_Celeg_TT	5696722	19.9339
4_Celeg_TT_6802579	4_Celeg_TT	6802579	25.8436
4_Celeg_TT_6953582	4_Celeg_TT	6953582	25.8436
4_Celeg_TT_7038917	4_Celeg_TT	7038917	25.8436
4_Celeg_TT_7246533	4_Celeg_TT	7246533	25.8436
4_Celeg_TT_7271553	4_Celeg_TT	7271553	25.8436
4_Celeg_TT_7633287	4_Celeg_TT	7633287	25.8436
4_Celeg_TT_7696988	4_Celeg_TT	7696988	25.8436
4_Celeg_TT_7722469	4_Celeg_TT	7722469	25.8436
4_Celeg_TT_7878243	4_Celeg_TT	7878243	25.8436
4_Celeg_TT_7907319	4_Celeg_TT	7907319	25.8436
4_Celeg_TT_7939815	4_Celeg_TT	7939815	25.8436
4_Celeg_TT_7964914	4_Celeg_TT	7964914	25.8436
4_Celeg_TT_8035167	4_Celeg_TT	8035167	25.8436
4_Celeg_TT_8061921	4_Celeg_TT	8061921	25.8436
4_Celeg_TT_8089957	4_Celeg_TT	8089957	25.8436
4_Celeg_TT_8151281	4_Celeg_TT	8151281	25.8436
4_Celeg_TT_8239639	4_Celeg_TT	8239639	25.8436
4_Celeg_TT_8290498	4_Celeg_TT	8290498	25.8436
4_Celeg_TT_8374945	4_Celeg_TT	8374945	25.8436
4_Celeg_TT_8402324	4_Celeg_TT	8402324	25.8436
4_Celeg_TT_8591707	4_Celeg_TT	8591707	25.8436
4_Celeg_TT_8616885	4_Celeg_TT	8616885	25.8436
4_Celeg_TT_8679299	4_Celeg_TT	8679299	25.8436
4_Celeg_TT_8792721	4_Celeg_TT	8792721	25.8436
4_Celeg_TT_8881285	4_Celeg_TT	8881285	25.8436
4_Celeg_TT_8940690	4_Celeg_TT	8940690	25.8436
4_Celeg_TT_8978059	4_Celeg_TT	8978059	25.8436
4_Celeg_TT_9003089	4_Celeg_TT	9003089	25.8436
4_Celeg_TT_9028453	4_Celeg_TT	9028453	25.8436
4_Celeg_TT_9053969	4_Celeg_TT	9053969	25.8436
4_Celeg_TT_9170129	4_Celeg_TT	9170129	25.8436
4_Celeg_TT_9236570	4_Celeg_TT	9236570	25.8436
4_Celeg_TT_9266497	4_Celeg_TT	9266497	25.8436
4_Celeg_TT_9293339	4_Celeg_TT	9293339	25.8436
4_Celeg_TT_9319469	4_Celeg_TT	9319469	25.8436
4_Celeg_TT_9352189	4_Celeg_TT	9352189	25.8436
4_Celeg_TT_9377733	4_Celeg_TT	9377733	25.8436
4_Celeg_TT_9519995	4_Celeg_TT	9519995	25.8436
4_Celeg_TT_9647959	4_Celeg_TT	9647959	25.8436
4_Celeg_TT_9706672	4_Celeg_TT	9706672	25.8436
4_Celeg_TT_9765163	4_Celeg_TT	9765163	25.8436
4_Celeg_TT_9800246	4_Celeg_TT	9800246	25.8436
4_Celeg_TT_9836731	4_Celeg_TT	9836731	25.8436
4_Celeg_TT_9893975	4_Celeg_TT	9893975	25.8436
4_Celeg_TT_10006152	4_Celeg_TT	10006152	25.8436
4_Celeg_TT_10032574	4_Celeg_TT	10032574	25.8436
4_Celeg_TT_10109603	4_Celeg_TT	10109603	25.8436
4_Celeg_TT_10160938	4_Celeg_TT	10160938	25.8436
4_Celeg_TT_10223612	4_Celeg_TT	10223612	25.8436
4_Celeg_TT_10283156	4_Celeg_TT	10283156	25.8436
4_Celeg_TT_10308161	4_Celeg_TT	10308161	25.8436
4_Celeg_TT_10345411	4_Celeg_TT	10345411	25.8436
4_Celeg_TT_10370499	4_Celeg_TT	10370499	25.8436
4_Celeg_TT_10420929	4_Celeg_TT	10420929	25.8436
4_Celeg_TT_10490911	4_Celeg_TT	10490911	25.8436
4_Celeg_TT_10517453	4_Celeg_TT	10517453	25.8436
4_Celeg_TT_10576224	4_Celeg_TT	10576224	25.8436
4_Celeg_TT_10648927	4_Celeg_TT	10648927	25.8436
4_Celeg_TT_10893147	4_Celeg_TT	10893147	25.8436
4_Celeg_TT_10979429	4_Celeg_TT	10979429	25.8436
4_Celeg_TT_11005738	4_Celeg_TT	11005738	25.8436
4_Celeg_TT_11056188	4_Celeg_TT	11056188	25.8436
4_Celeg_TT_11194815	4_Celeg_TT	11194815	25.8436
4_Celeg_TT_11456587	4_Celeg_TT	11456587	25.8436
4_Celeg_TT_11482859	4_Celeg_TT	11482859	25.8436
4_Celeg_TT_11562959	4_Celeg_TT	11562959	25.8436
4_Celeg_TT_11648682	4_Celeg_TT	11648682	25.8436
4_Celeg_TT_11701418	4_Celeg_TT	11701418	25.8436
4_Celeg_TT_11840329	4_Celeg_TT	11840329	25.8436
4_Celeg_TT_11866978	4_Celeg_TT	11866978	25.8436
4_Celeg_TT_11899098	4_Celeg_TT	11899098	25.8436
4_Celeg_TT_11999535	4_Celeg_TT	11999535	25.8436
4_Celeg_TT_12082631	4_Celeg_TT	12082631	25.8436
4_Celeg_TT_12107689	4_Celeg_TT	12107689	25.8436
4_Celeg_TT_12132742	4_Celeg_TT	12132742	25.8436
4_Celeg_TT_12211656	4_Celeg_TT	12211656	25.8436
4_Celeg_TT_12326813	4_Celeg_TT	12326813	25.8436
4_Celeg_TT_12367283	4_Celeg_TT	12367283	25.8436
4_Celeg_TT_12392475	4_Celeg_TT	12392475	25.8436
4_Celeg_TT_12664665	4_Celeg_TT	12664665	25.8436
4_Celeg_TT_12976191	4_Celeg_TT	12976191	25.8436
4_Celeg_TT_13007791	4_Celeg_TT	13007791	25.8436
4_Celeg_TT_13256830	4_Celeg_TT	13256830	25.8436
4_Celeg_TT_13283434	4_Celeg_TT	13283434	25.8436
4_Celeg_TT_13317516	4_Celeg_TT	13317516	25.8436
4_Celeg_TT_13593886	4_Celeg_TT	13593886	25.8436
4_Celeg_TT_13645838	4_Celeg_TT	13645838	25.8436
4_Celeg_TT_13682628	4_Celeg_TT	13682628	25.8436
4_Celeg_TT_13711095	4_Celeg_TT	13711095	25.8436
4_Celeg_TT_13964403	4_Celeg_TT	13964403	25.8436
4_Celeg_TT_14192589	4_Celeg_TT	14192589	25.8436
4_Celeg_TT_14280637	4_Celeg_TT	14280637	25.8436
4_Celeg_TT_14306535	4_Celeg_TT	14306535	25.8436
4_Celeg_TT_15789816	4_Celeg_TT	15789816	25.8436
4_Celeg_TT_15817357	4_Celeg_TT	15817357	25.8436
4_Celeg_TT_15849000	4_Celeg_TT	15849000	25.8436
4_Celeg_TT_15887648	4_Celeg_TT	15887648	28.7882
4_Celeg_TT_15912728	4_Celeg_TT	15912728	28.7882
4_Celeg_TT_15938073	4_Celeg_TT	15938073	28.7882
4_Celeg_TT_15968774	4_Celeg_TT	15968774	28.7882
4_Celeg_TT_17213729	4_Celeg_TT	17213729	28.7882
4_Celeg_TT_17288639	4_Celeg_TT	17288639	28.7882
4_Celeg_TT_17362228	4_Celeg_TT	17362228	28.7882
4_Celeg_TT_17392482	4_Celeg_TT	17392482	28.7882
4_Celeg_TT_17418083	4_Celeg_TT	17418083	28.7882
4_Celeg_TT_17449588	4_Celeg_TT	17449588	28.7882
4_Celeg_TT_17742782	4_Celeg_TT	17742782	28.7882
4_Celeg_TT_17780342	4_Celeg_TT	17780342	28.7882
4_Celeg_TT_17830828	4_Celeg_TT	17830828	28.7882
4_Celeg_TT_17855841	4_Celeg_TT	17855841	28.7882
4_Celeg_TT_17888078	4_Celeg_TT	17888078	28.7882
4_Celeg_TT_17913304	4_Celeg_TT	17913304	28.7882
4_Celeg_TT_17982783	4_Celeg_TT	17982783	28.7882
4_Celeg_TT_18035938	4_Celeg_TT	18035938	28.7882
4_Celeg_TT_18063460	4_Celeg_TT	18063460	28.7882
4_Celeg_TT_18105320	4_Celeg_TT	18105320	28.7882
4_Celeg_TT_18346176	4_Celeg_TT	18346176	28.7882
4_Celeg_TT_18386792	4_Celeg_TT	18386792	28.7882
4_Celeg_TT_18440139	4_Celeg_TT	18440139	28.7882
4_Celeg_TT_18490026	4_Celeg_TT	18490026	28.7882
4_Celeg_TT_18515101	4_Celeg_TT	18515101	28.7882
4_Celeg_TT_18555509	4_Celeg_TT	18555509	34.6979
4_Celeg_TT_18638557	4_Celeg_TT	18638557	34.6979
4_Celeg_TT_18719242	4_Celeg_TT	18719242	34.6979
4_Celeg_TT_19029678	4_Celeg_TT	19029678	34.6979
4_Celeg_TT_19067224	4_Celeg_TT	19067224	37.6465
4_Celeg_TT_19096122	4_Celeg_TT	19096122	37.6465
4_Celeg_TT_19123393	4_Celeg_TT	19123393	37.6465
4_Celeg_TT_19474805	4_Celeg_TT	19474805	41.9568
4_Celeg_TT_19659783	4_Celeg_TT	19659783	46.2607
4_Celeg_TT_19685238	4_Celeg_TT	19685238	46.2607
4_Celeg_TT_19710699	4_Celeg_TT	19710699	46.2607
4_Celeg_TT_20037733	4_Celeg_TT	20037733	46.2607
4_Celeg_TT_20326729	4_Celeg_TT	20326729	46.2607
4_Celeg_TT_20801919	4_Celeg_TT	20801919	49.2133
4_Celeg_TT_20833520	4_Celeg_TT	20833520	49.2133
4_Celeg_TT_21028852	4_Celeg_TT	21028852	49.2133
4_Celeg_TT_21439181	4_Celeg_TT	21439181	49.2133
4_Celeg_TT_21489872	4_Celeg_TT	21489872	49.2133
4_Celeg_TT_21564098	4_Celeg_TT	21564098	49.2133
4_Celeg_TT_21600065	4_Celeg_TT	21600065	49.2133
4_Celeg_TT_21628146	4_Celeg_TT	21628146	49.2133
4_Celeg_TT_21908676	4_Celeg_TT	21908676	49.2133
4_Celeg_TT_21934227	4_Celeg_TT	21934227	49.2133
4_Celeg_TT_22043446	4_Celeg_TT	22043446	49.2133
4_Celeg_TT_22124957	4_Celeg_TT	22124957	49.2133
4_Celeg_TT_22159701	4_Celeg_TT	22159701	49.2133
4_Celeg_TT_22211765	4_Celeg_TT	22211765	49.2133
4_Celeg_TT_22239296	4_Celeg_TT	22239296	49.2133
4_Celeg_TT_22296376	4_Celeg_TT	22296376	49.2133
4_Celeg_TT_24154752	4_Celeg_TT	24154752	49.2133
5_Celeg_TT_axel_20739	5_Celeg_TT_axel	20739	5
5_Celeg_TT_axel_74724	5_Celeg_TT_axel	74724	5
5_Celeg_TT_axel_113597	5_Celeg_TT_axel	113597	5
5_Celeg_TT_axel_226379	5_Celeg_TT_axel	226379	5
5_Celeg_TT_axel_262021	5_Celeg_TT_axel	262021	5
5_Celeg_TT_axel_287723	5_Celeg_TT_axel	287723	5
5_Celeg_TT_axel_360822	5_Celeg_TT_axel	360822	5
5_Celeg_TT_axel_389509	5_Celeg_TT_axel	389509	5
5_Celeg_TT_axel_416596	5_Celeg_TT_axel	416596	5
5_Celeg_TT_axel_448108	5_Celeg_TT_axel	448108	5
5_Celeg_TT_axel_515811	5_Celeg_TT_axel	515811	5
5_Celeg_TT_axel_552871	5_Celeg_TT_axel	552871	5
5_Celeg_TT_axel_596491	5_Celeg_TT_axel	596491	5
5_Celeg_TT_axel_623711	5_Celeg_TT_axel	623711	5
5_Celeg_TT_axel_871770	5_Celeg_TT_axel	871770	5
5_Celeg_TT_axel_978600	5_Celeg_TT_axel	978600	5
5_Celeg_TT_axel_1005194	5_Celeg_TT_axel	1005194	5
5_Celeg_TT_axel_1395458	5_Celeg_TT_axel	1395458	5
5_Celeg_TT_axel_1428310	5_Celeg_TT_axel	1428310	5
5_Celeg_TT_axel_1478520	5_Celeg_TT_axel	1478520	5
5_Celeg_TT_axel_1534850	5_Celeg_TT_axel	1534850	5
5_Celeg_TT_axel_1560090	5_Celeg_TT_axel	1560090	5
5_Celeg_TT_axel_1793794	5_Celeg_TT_axel	1793794	5
5_Celeg_TT_axel_1846764	5_Celeg_TT_axel	1846764	5
5_Celeg_TT_axel_2049122	5_Celeg_TT_axel	2049122	5
5_Celeg_TT_axel_2075735	5_Celeg_TT_axel	2075735	5
5_Celeg_TT_axel_2109344	5_Celeg_TT_axel	2109344	5
5_Celeg_TT_axel_2465661	5_Celeg_TT_axel	2465661	5
5_Celeg_TT_axel_2491616	5_Celeg_TT_axel	2491616	5
5_Celeg_TT_axel_2550740	5_Celeg_TT_axel	2550740	5
5_Celeg_TT_axel_2623177	5_Celeg_TT_axel	2623177	5
5_Celeg_TT_axel_2708181	5_Celeg_TT_axel	2708181	5
5_Celeg_TT_axel_2773762	5_Celeg_TT_axel	2773762	5
5_Celeg_TT_axel_2957452	5_Celeg_TT_axel	2957452	5
5_Celeg_TT_axel_3117430	5_Celeg_TT_axel	3117430	5
5_Celeg_TT_axel_3224893	5_Celeg_TT_axel	3224893	5
5_Celeg_TT_axel_3601394	5_Celeg_TT_axel	3601394	5
5_Celeg_TT_axel_3783020	5_Celeg_TT_axel	3783020	5
5_Celeg_TT_axel_3808090	5_Celeg_TT_axel	3808090	5
5_Celeg_TT_axel_3886291	5_Celeg_TT_axel	3886291	5
5_Celeg_TT_axel_4002416	5_Celeg_TT_axel	4002416	5
5_Celeg_TT_axel_4126182	5_Celeg_TT_axel	4126182	5
5_Celeg_TT_axel_4605698	5_Celeg_TT_axel	4605698	5
5_Celeg_TT_axel_4634082	5_Celeg_TT_axel	4634082	5
5_Celeg_TT_axel_5012996	5_Celeg_TT_axel	5012996	5
5_Celeg_TT_axel_5039593	5_Celeg_TT_axel	5039593	5
5_Celeg_TT_axel_5064706	5_Celeg_TT_axel	5064706	5
5_Celeg_TT_axel_5711893	5_Celeg_TT_axel	5711893	5
5_Celeg_TT_axel_5738707	5_Celeg_TT_axel	5738707	5
5_Celeg_TT_axel_5766078	5_Celeg_TT_axel	5766078	5
5_Celeg_TT_axel_5918234	5_Celeg_TT_axel	5918234	5
5_Celeg_TT_axel_5990162	5_Celeg_TT_axel	5990162	5
5_Celeg_TT_axel_6016903	5_Celeg_TT_axel	6016903	5
5_Celeg_TT_axel_6157370	5_Celeg_TT_axel	6157370	5
5_Celeg_TT_axel_6182554	5_Celeg_TT_axel	6182554	5
5_Celeg_TT_axel_6397553	5_Celeg_TT_axel	6397553	5.00001
5_Celeg_TT_axel_6460775	5_Celeg_TT_axel	6460775	5.00001
5_Celeg_TT_axel_6489522	5_Celeg_TT_axel	6489522	5.00001
5_Celeg_TT_axel_6543136	5_Celeg_TT_axel	6543136	5.00001
5_Celeg_TT_axel_6579179	5_Celeg_TT_axel	6579179	5.00001
5_Celeg_TT_axel_6674843	5_Celeg_TT_axel	6674843	5.00001
5_Celeg_TT_axel_6735521	5_Celeg_TT_axel	6735521	5.00001
5_Celeg_TT_axel_6933136	5_Celeg_TT_axel	6933136	5.00001
5_Celeg_TT_axel_6958947	5_Celeg_TT_axel	6958947	5.00001
5_Celeg_TT_axel_7092472	5_Celeg_TT_axel	7092472	5.00001
5_Celeg_TT_axel_7148773	5_Celeg_TT_axel	7148773	5.00001
5_Celeg_TT_axel_7480138	5_Celeg_TT_axel	7480138	7.95274
5_Celeg_TT_axel_7506351	5_Celeg_TT_axel	7506351	7.95274
5_Celeg_TT_axel_7681529	5_Celeg_TT_axel	7681529	10.9055
5_Celeg_TT_axel_7724438	5_Celeg_TT_axel	7724438	10.9055
5_Celeg_TT_axel_7930399	5_Celeg_TT_axel	7930399	13.8555
5_Celeg_TT_axel_7967965	5_Celeg_TT_axel	7967965	13.8555
5_Celeg_TT_axel_7993139	5_Celeg_TT_axel	7993139	13.8555
5_Celeg_TT_axel_8021776	5_Celeg_TT_axel	8021776	13.8555
5_Celeg_TT_axel_8117338	5_Celeg_TT_axel	8117338	13.8555
5_Celeg_TT_axel_8163565	5_Celeg_TT_axel	8163565	13.8555
5_Celeg_TT_axel_8216791	5_Celeg_TT_axel	8216791	13.8555
5_Celeg_TT_axel_8245452	5_Celeg_TT_axel	8245452	13.8555
5_Celeg_TT_axel_8297385	5_Celeg_TT_axel	8297385	13.8555
5_Celeg_TT_axel_8322650	5_Celeg_TT_axel	8322650	13.8555
5_Celeg_TT_axel_8419368	5_Celeg_TT_axel	8419368	13.8555
5_Celeg_TT_axel_8506538	5_Celeg_TT_axel	8506538	13.8555
5_Celeg_TT_axel_8603363	5_Celeg_TT_axel	8603363	13.8555
5_Celeg_TT_axel_8727940	5_Celeg_TT_axel	8727940	13.8555
5_Celeg_TT_axel_8769030	5_Celeg_TT_axel	8769030	13.8555
5_Celeg_TT_axel_8847453	5_Celeg_TT_axel	8847453	13.8555
5_Celeg_TT_axel_8874110	5_Celeg_TT_axel	8874110	13.8555
5_Celeg_TT_axel_8953839	5_Celeg_TT_axel	8953839	13.8555
5_Celeg_TT_axel_8987591	5_Celeg_TT_axel	8987591	13.8555
5_Celeg_TT_axel_9266408	5_Celeg_TT_axel	9266408	13.8555
5_Celeg_TT_axel_9344266	5_Celeg_TT_axel	9344266	13.8555
5_Celeg_TT_axel_9420270	5_Celeg_TT_axel	9420270	13.8555
5_Celeg_TT_axel_9482281	5_Celeg_TT_axel	9482281	13.8555
5_Celeg_TT_axel_9658650	5_Celeg_TT_axel	9658650	13.8555
5_Celeg_TT_axel_9696707	5_Celeg_TT_axel	9696707	13.8555
5_Celeg_TT_axel_9970923	5_Celeg_TT_axel	9970923	13.8555
5_Celeg_TT_axel_10015200	5_Celeg_TT_axel	10015200	13.8555
5_Celeg_TT_axel_10050635	5_Celeg_TT_axel	10050635	13.8555
5_Celeg_TT_axel_10089498	5_Celeg_TT_axel	10089498	13.8555
5_Celeg_TT_axel_10242619	5_Celeg_TT_axel	10242619	13.8555
5_Celeg_TT_axel_10430855	5_Celeg_TT_axel	10430855	13.8555
5_Celeg_TT_axel_10482923	5_Celeg_TT_axel	10482923	13.8555
5_Celeg_TT_axel_10608428	5_Celeg_TT_axel	10608428	13.8555
5_Celeg_TT_axel_10944887	5_Celeg_TT_axel	10944887	13.8555
5_Celeg_TT_axel_11174277	5_Celeg_TT_axel	11174277	16.8001
5_Celeg_TT_axel_11323326	5_Celeg_TT_axel	11323326	16.8001
5_Celeg_TT_axel_11348356	5_Celeg_TT_axel	11348356	16.8001
5_Celeg_TT_axel_11404621	5_Celeg_TT_axel	11404621	16.8001
5_Celeg_TT_axel_11434127	5_Celeg_TT_axel	11434127	16.8001
5_Celeg_TT_axel_11461815	5_Celeg_TT_axel	11461815	16.8001
5_Celeg_TT_axel_11553951	5_Celeg_TT_axel	11553951	16.8001
5_Celeg_TT_axel_11766212	5_Celeg_TT_axel	11766212	16.8001
5_Celeg_TT_axel_11997848	5_Celeg_TT_axel	11997848	16.8001
5_Celeg_TT_axel_12281807	5_Celeg_TT_axel	12281807	16.8001
5_Celeg_TT_axel_12313142	5_Celeg_TT_axel	12313142	16.8001
5_Celeg_TT_axel_12383895	5_Celeg_TT_axel	12383895	16.8001
5_Celeg_TT_axel_12607701	5_Celeg_TT_axel	12607701	16.8001
5_Celeg_TT_axel_12638414	5_Celeg_TT_axel	12638414	16.8001
5_Celeg_TT_axel_12666620	5_Celeg_TT_axel	12666620	16.8001
5_Celeg_TT_axel_12692193	5_Celeg_TT_axel	12692193	16.8001
5_Celeg_TT_axel_12720738	5_Celeg_TT_axel	12720738	16.8001
5_Celeg_TT_axel_12829774	5_Celeg_TT_axel	12829774	22.7154
5_Celeg_TT_axel_12967284	5_Celeg_TT_axel	12967284	22.7154
5_Celeg_TT_axel_13396090	5_Celeg_TT_axel	13396090	22.7154
5_Celeg_TT_axel_13421788	5_Celeg_TT_axel	13421788	22.7154
5_Celeg_TT_axel_13548069	5_Celeg_TT_axel	13548069	22.7154
5_Celeg_TT_axel_13603028	5_Celeg_TT_axel	13603028	25.6656
5_Celeg_TT_axel_13723264	5_Celeg_TT_axel	13723264	25.6656
5_Celeg_TT_axel_14047848	5_Celeg_TT_axel	14047848	25.6656
5_Celeg_TT_axel_14125950	5_Celeg_TT_axel	14125950	25.6656
5_Celeg_TT_axel_14321097	5_Celeg_TT_axel	14321097	25.6656
5_Celeg_TT_axel_14417111	5_Celeg_TT_axel	14417111	25.6656
5_Celeg_TT_axel_14498465	5_Celeg_TT_axel	14498465	25.6656
5_Celeg_TT_axel_14664700	5_Celeg_TT_axel	14664700	25.6656
5_Celeg_TT_axel_14818311	5_Celeg_TT_axel	14818311	25.6656
5_Celeg_TT_axel_14863725	5_Celeg_TT_axel	14863725	25.6656
5_Celeg_TT_axel_14934909	5_Celeg_TT_axel	14934909	25.6656
5_Celeg_TT_axel_14988235	5_Celeg_TT_axel	14988235	25.6656
5_Celeg_TT_axel_15034633	5_Celeg_TT_axel	15034633	25.6656
5_Celeg_TT_axel_15088823	5_Celeg_TT_axel	15088823	25.6656
5_Celeg_TT_axel_15114507	5_Celeg_TT_axel	15114507	25.6656
5_Celeg_TT_axel_15169684	5_Celeg_TT_axel	15169684	25.6656
5_Celeg_TT_axel_15435621	5_Celeg_TT_axel	15435621	25.6656
5_Celeg_TT_axel_16112724	5_Celeg_TT_axel	16112724	28.6102
5_Celeg_TT_axel_17930552	5_Celeg_TT_axel	17930552	28.6102
5_Celeg_TT_axel_17956710	5_Celeg_TT_axel	17956710	28.6102
5_Celeg_TT_axel_17986303	5_Celeg_TT_axel	17986303	28.6102
5_Celeg_TT_axel_18087017	5_Celeg_TT_axel	18087017	28.6102
5_Celeg_TT_axel_18540571	5_Celeg_TT_axel	18540571	31.5936
5_Celeg_TT_axel_23144946	5_Celeg_TT_axel	23144946	34.5828
5_Celeg_TT_axel_23191802	5_Celeg_TT_axel	23191802	34.5828
5_Celeg_TT_axel_23466052	5_Celeg_TT_axel	23466052	40.5554
5_Celeg_TT_axel_23541393	5_Celeg_TT_axel	23541393	40.5554
5_Celeg_TT_axel_23740462	5_Celeg_TT_axel	23740462	43.539
5_Celeg_TT_axel_23885283	5_Celeg_TT_axel	23885283	43.539
5_Celeg_TT_axel_23927873	5_Celeg_TT_axel	23927873	46.5168
5_Celeg_TT_axel_24313621	5_Celeg_TT_axel	24313621	46.5168
5_Celeg_TT_axel_24465873	5_Celeg_TT_axel	24465873	46.5168
5_Celeg_TT_axel_24712951	5_Celeg_TT_axel	24712951	46.5168
5_Celeg_TT_axel_24909796	5_Celeg_TT_axel	24909796	46.5168
5_Celeg_TT_axel_25135874	5_Celeg_TT_axel	25135874	46.5168
5_Celeg_TT_axel_25251388	5_Celeg_TT_axel	25251388	46.5168
5_Celeg_TT_axel_25406019	5_Celeg_TT_axel	25406019	46.5168
5_Celeg_TT_axel_25616576	5_Celeg_TT_axel	25616576	46.5168
5_Celeg_TT_axel_25675843	5_Celeg_TT_axel	25675843	46.5168
5_Celeg_TT_axel_26070354	5_Celeg_TT_axel	26070354	49.4806
5_Celeg_TT_axel_26123542	5_Celeg_TT_axel	26123542	49.4806
5_Celeg_TT_axel_26148583	5_Celeg_TT_axel	26148583	49.4806
5_Celeg_TT_axel_26204206	5_Celeg_TT_axel	26204206	49.4806
5_Celeg_TT_axel_26287724	5_Celeg_TT_axel	26287724	49.4806
5_Celeg_TT_axel_26312979	5_Celeg_TT_axel	26312979	49.4806
5_Celeg_TT_axel_26348485	5_Celeg_TT_axel	26348485	49.4806
5_Celeg_TT_axel_26406041	5_Celeg_TT_axel	26406041	52.4279
5_Celeg_TT_axel_26461736	5_Celeg_TT_axel	26461736	52.4279
5_Celeg_TT_axel_26544145	5_Celeg_TT_axel	26544145	52.4279
5_Celeg_TT_axel_26574533	5_Celeg_TT_axel	26574533	52.4279
5_Celeg_TT_axel_26599655	5_Celeg_TT_axel	26599655	52.4279
5_Celeg_TT_axel_26662525	5_Celeg_TT_axel	26662525	52.4279
5_Celeg_TT_axel_26688614	5_Celeg_TT_axel	26688614	52.4279
5_Celeg_TT_axel_26718518	5_Celeg_TT_axel	26718518	52.4279
5_Celeg_TT_axel_26745399	5_Celeg_TT_axel	26745399	52.4279
5_Celeg_TT_axel_26772284	5_Celeg_TT_axel	26772284	52.4279
5_Celeg_TT_axel_26838507	5_Celeg_TT_axel	26838507	52.4279
5_Celeg_TT_axel_26953941	5_Celeg_TT_axel	26953941	52.4279
5_Celeg_TT_axel_26992480	5_Celeg_TT_axel	26992480	52.4279
5_Celeg_TT_axel_27042999	5_Celeg_TT_axel	27042999	52.4279
5_Celeg_TT_axel_27077798	5_Celeg_TT_axel	27077798	52.4279
5_Celeg_TT_axel_27107809	5_Celeg_TT_axel	27107809	52.4279
5_Celeg_TT_axel_27136609	5_Celeg_TT_axel	27136609	52.4279
5_Celeg_TT_axel_27162655	5_Celeg_TT_axel	27162655	52.4279
5_Celeg_TT_axel_27368636	5_Celeg_TT_axel	27368636	58.3376
5_Celeg_TT_axel_27408928	5_Celeg_TT_axel	27408928	58.3376
5_Celeg_TT_axel_27433997	5_Celeg_TT_axel	27433997	58.3376
5_Celeg_TT_axel_27524283	5_Celeg_TT_axel	27524283	58.3376
5_Celeg_TT_axel_27557169	5_Celeg_TT_axel	27557169	58.3376
5_Celeg_TT_axel_27641851	5_Celeg_TT_axel	27641851	58.3376
5_Celeg_TT_axel_27757721	5_Celeg_TT_axel	27757721	58.3376
5_Celeg_TT_axel_27786559	5_Celeg_TT_axel	27786559	58.3376
5_Celeg_TT_axel_27832937	5_Celeg_TT_axel	27832937	58.3376
5_Celeg_TT_axel_27929879	5_Celeg_TT_axel	27929879	58.3376
5_Celeg_TT_axel_27959229	5_Celeg_TT_axel	27959229	58.3376
5_Celeg_TT_axel_27984264	5_Celeg_TT_axel	27984264	58.3376
5_Celeg_TT_axel_28039009	5_Celeg_TT_axel	28039009	58.3376
5_Celeg_TT_axel_28065228	5_Celeg_TT_axel	28065228	58.3376
5_Celeg_TT_axel_28092135	5_Celeg_TT_axel	28092135	58.3376
5_Celeg_TT_axel_28212913	5_Celeg_TT_axel	28212913	58.3376
5_Celeg_TT_axel_28300448	5_Celeg_TT_axel	28300448	58.3376
5_Celeg_TT_axel_28531859	5_Celeg_TT_axel	28531859	58.3376
5_Celeg_TT_axel_28561115	5_Celeg_TT_axel	28561115	58.3376
5_Celeg_TT_axel_28586913	5_Celeg_TT_axel	28586913	58.3376
5_Celeg_TT_axel_28627861	5_Celeg_TT_axel	28627861	58.3376
5_Celeg_TT_axel_28679636	5_Celeg_TT_axel	28679636	58.3376
5_Celeg_TT_axel_28787704	5_Celeg_TT_axel	28787704	58.3376
5_Celeg_TT_axel_28816990	5_Celeg_TT_axel	28816990	58.3376
5_Celeg_TT_axel_28893475	5_Celeg_TT_axel	28893475	58.3376
5_Celeg_TT_axel_29139219	5_Celeg_TT_axel	29139219	58.3376
5_Celeg_TT_axel_29171832	5_Celeg_TT_axel	29171832	58.3376
5_Celeg_TT_axel_29301660	5_Celeg_TT_axel	29301660	58.3376
5_Celeg_TT_axel_29356417	5_Celeg_TT_axel	29356417	58.3376
5_Celeg_TT_axel_29390072	5_Celeg_TT_axel	29390072	58.3376
5_Celeg_TT_axel_29461181	5_Celeg_TT_axel	29461181	58.3376
5_Celeg_TT_axel_29850230	5_Celeg_TT_axel	29850230	58.3376
5_Celeg_TT_axel_29911291	5_Celeg_TT_axel	29911291	58.3376
5_Celeg_TT_axel_30017637	5_Celeg_TT_axel	30017637	58.3376
5_Celeg_TT_axel_30235386	5_Celeg_TT_axel	30235386	58.3376
5_Celeg_TT_axel_30269751	5_Celeg_TT_axel	30269751	58.3376
5_Celeg_TT_axel_30302932	5_Celeg_TT_axel	30302932	58.3376
5_Celeg_TT_axel_30380711	5_Celeg_TT_axel	30380711	58.3376
5_Celeg_TT_axel_30406245	5_Celeg_TT_axel	30406245	58.3376
5_Celeg_TT_axel_31171779	5_Celeg_TT_axel	31171779	58.3376
5_Celeg_TT_axel_31201211	5_Celeg_TT_axel	31201211	58.3376
5_Celeg_TT_axel_31298358	5_Celeg_TT_axel	31298358	58.3376
5_Celeg_TT_axel_31352069	5_Celeg_TT_axel	31352069	58.3376
5_Celeg_TT_axel_31435997	5_Celeg_TT_axel	31435997	58.3376
5_Celeg_TT_axel_31461427	5_Celeg_TT_axel	31461427	58.3376
5_Celeg_TT_axel_31487427	5_Celeg_TT_axel	31487427	58.3376
5_Celeg_TT_axel_31512468	5_Celeg_TT_axel	31512468	58.3376
5_Celeg_TT_axel_31548201	5_Celeg_TT_axel	31548201	58.3376
5_Celeg_TT_axel_31688434	5_Celeg_TT_axel	31688434	58.3376
5_Celeg_TT_axel_31724334	5_Celeg_TT_axel	31724334	58.3376
5_Celeg_TT_axel_31750743	5_Celeg_TT_axel	31750743	58.3376
5_Celeg_TT_axel_31775768	5_Celeg_TT_axel	31775768	58.3376
5_Celeg_TT_axel_31840914	5_Celeg_TT_axel	31840914	58.3376
5_Celeg_TT_axel_31866569	5_Celeg_TT_axel	31866569	58.3376
5_Celeg_TT_axel_31944077	5_Celeg_TT_axel	31944077	58.3376
5_Celeg_TT_axel_32043866	5_Celeg_TT_axel	32043866	58.3376
5_Celeg_TT_axel_32115251	5_Celeg_TT_axel	32115251	58.3376
5_Celeg_TT_axel_32191121	5_Celeg_TT_axel	32191121	58.3376
5_Celeg_TT_axel_32225303	5_Celeg_TT_axel	32225303	58.3376
5_Celeg_TT_axel_32516283	5_Celeg_TT_axel	32516283	58.3376
5_Celeg_TT_axel_32554215	5_Celeg_TT_axel	32554215	58.3376
5_Celeg_TT_axel_32711772	5_Celeg_TT_axel	32711772	58.3376
5_Celeg_TT_axel_32956634	5_Celeg_TT_axel	32956634	61.2822
5_Celeg_TT_axel_33033765	5_Celeg_TT_axel	33033765	61.2822
5_Celeg_TT_axel_33130965	5_Celeg_TT_axel	33130965	61.2822
5_Celeg_TT_axel_33358292	5_Celeg_TT_axel	33358292	61.2822
5_Celeg_TT_axel_33417609	5_Celeg_TT_axel	33417609	61.2822
5_Celeg_TT_axel_33482878	5_Celeg_TT_axel	33482878	61.2822
5_Celeg_TT_axel_33578477	5_Celeg_TT_axel	33578477	61.2822
5_Celeg_TT_axel_33758772	5_Celeg_TT_axel	33758772	61.2822
5_Celeg_TT_axel_33793483	5_Celeg_TT_axel	33793483	61.2822
5_Celeg_TT_axel_34148721	5_Celeg_TT_axel	34148721	61.2822
5_Celeg_TT_axel_34282478	5_Celeg_TT_axel	34282478	61.2822
5_Celeg_TT_axel_34408619	5_Celeg_TT_axel	34408619	61.2822
5_Celeg_TT_axel_34580614	5_Celeg_TT_axel	34580614	61.2822
5_Celeg_TT_axel_34819169	5_Celeg_TT_axel	34819169	61.2822
5_Celeg_TT_axel_34872187	5_Celeg_TT_axel	34872187	61.2822
5_Celeg_TT_axel_34900864	5_Celeg_TT_axel	34900864	64.2267
5_Celeg_TT_axel_35019943	5_Celeg_TT_axel	35019943	64.2267
5_Celeg_TT_axel_35094157	5_Celeg_TT_axel	35094157	64.2267
5_Celeg_TT_axel_35143511	5_Celeg_TT_axel	35143511	64.2267
5_Celeg_TT_axel_35182923	5_Celeg_TT_axel	35182923	64.2267
5_Celeg_TT_axel_35207923	5_Celeg_TT_axel	35207923	64.2267
5_Celeg_TT_axel_35232972	5_Celeg_TT_axel	35232972	64.2267
5_Celeg_TT_axel_35306461	5_Celeg_TT_axel	35306461	64.2267
5_Celeg_TT_axel_35334374	5_Celeg_TT_axel	35334374	64.2267
5_Celeg_TT_axel_35366759	5_Celeg_TT_axel	35366759	64.2267
5_Celeg_TT_axel_35425437	5_Celeg_TT_axel	35425437	64.2267
5_Celeg_TT_axel_35565292	5_Celeg_TT_axel	35565292	64.2267
5_Celeg_TT_axel_35728681	5_Celeg_TT_axel	35728681	64.2267
5_Celeg_TT_axel_36062819	5_Celeg_TT_axel	36062819	64.2267
5_Celeg_TT_axel_36120802	5_Celeg_TT_axel	36120802	64.2267
5_Celeg_TT_axel_36418923	5_Celeg_TT_axel	36418923	64.2267
5_Celeg_TT_axel_36457316	5_Celeg_TT_axel	36457316	64.2267
5_Celeg_TT_axel_36537838	5_Celeg_TT_axel	36537838	64.2267
5_Celeg_TT_axel_36562876	5_Celeg_TT_axel	36562876	64.2267
5_Celeg_TT_axel_36668694	5_Celeg_TT_axel	36668694	64.2267
5_Celeg_TT_axel_37033047	5_Celeg_TT_axel	37033047	64.2267
5_Celeg_TT_axel_37080985	5_Celeg_TT_axel	37080985	64.2267
5_Celeg_TT_axel_37131555	5_Celeg_TT_axel	37131555	64.2267
5_Celeg_TT_axel_43233191	5_Celeg_TT_axel	43233191	64.2267
5_Celeg_TT_axel_43260234	5_Celeg_TT_axel	43260234	64.2267
5_Celeg_TT_axel_43307937	5_Celeg_TT_axel	43307937	64.2267
5_Celeg_TT_axel_43409710	5_Celeg_TT_axel	43409710	64.2267
5_Celeg_TT_axel_43446653	5_Celeg_TT_axel	43446653	64.2267
5_Celeg_TT_axel_43654324	5_Celeg_TT_axel	43654324	64.2267
5_Celeg_TT_axel_43803932	5_Celeg_TT_axel	43803932	64.2267
5_Celeg_TT_axel_43917134	5_Celeg_TT_axel	43917134	64.2267
5_Celeg_TT_axel_43959413	5_Celeg_TT_axel	43959413	64.2267
5_Celeg_TT_axel_44080157	5_Celeg_TT_axel	44080157	64.2267
5_Celeg_TT_axel_44113094	5_Celeg_TT_axel	44113094	64.2267
5_Celeg_TT_axel_44140468	5_Celeg_TT_axel	44140468	64.2267
5_Celeg_TT_axel_44468969	5_Celeg_TT_axel	44468969	64.2268
5_Celeg_TT_axel_44502329	5_Celeg_TT_axel	44502329	64.2268
5_Celeg_TT_axel_45041096	5_Celeg_TT_axel	45041096	64.2268
5_Celeg_TT_axel_45143459	5_Celeg_TT_axel	45143459	64.2268
5_Celeg_TT_axel_45172243	5_Celeg_TT_axel	45172243	64.2268
5_Celeg_TT_axel_45252158	5_Celeg_TT_axel	45252158	64.2268
5_Celeg_TT_axel_45277166	5_Celeg_TT_axel	45277166	64.2268
5_Celeg_TT_axel_45529423	5_Celeg_TT_axel	45529423	64.2268
5_Celeg_TT_axel_45728661	5_Celeg_TT_axel	45728661	67.1792
5_Celeg_TT_axel_45768579	5_Celeg_TT_axel	45768579	67.1792
5_Celeg_TT_axel_45908200	5_Celeg_TT_axel	45908200	70.1322
5_Celeg_TT_axel_45934321	5_Celeg_TT_axel	45934321	70.1322
5_Celeg_TT_axel_46071320	5_Celeg_TT_axel	46071320	70.1322
5_Celeg_TT_axel_46149578	5_Celeg_TT_axel	46149578	70.1322
5_Celeg_TT_axel_46178673	5_Celeg_TT_axel	46178673	70.1322
5_Celeg_TT_axel_46294075	5_Celeg_TT_axel	46294075	70.1322
5_Celeg_TT_axel_46357217	5_Celeg_TT_axel	46357217	70.1322
5_Celeg_TT_axel_46412928	5_Celeg_TT_axel	46412928	70.1322
5_Celeg_TT_axel_46439829	5_Celeg_TT_axel	46439829	70.1322
5_Celeg_TT_axel_46631660	5_Celeg_TT_axel	46631660	70.1322
5_Celeg_TT_axel_46687619	5_Celeg_TT_axel	46687619	70.1322
5_Celeg_TT_axel_46716358	5_Celeg_TT_axel	46716358	70.1322
5_Celeg_TT_axel_46801563	5_Celeg_TT_axel	46801563	70.1322
5_Celeg_TT_axel_47081046	5_Celeg_TT_axel	47081046	70.1322
5_Celeg_TT_axel_47239112	5_Celeg_TT_axel	47239112	70.1322
5_Celeg_TT_axel_47266800	5_Celeg_TT_axel	47266800	70.1322
5_Celeg_TT_axel_47314099	5_Celeg_TT_axel	47314099	70.1322
5_Celeg_TT_axel_47430273	5_Celeg_TT_axel	47430273	70.1322
5_Celeg_TT_axel_47519434	5_Celeg_TT_axel	47519434	70.1322
5_Celeg_TT_axel_47549426	5_Celeg_TT_axel	47549426	70.1322
5_Celeg_TT_axel_47773929	5_Celeg_TT_axel	47773929	70.1322
5_Celeg_TT_axel_47906049	5_Celeg_TT_axel	47906049	70.1322
5_Celeg_TT_axel_47936475	5_Celeg_TT_axel	47936475	70.1322
5_Celeg_TT_axel_47999062	5_Celeg_TT_axel	47999062	70.1322
5_Celeg_TT_axel_48087998	5_Celeg_TT_axel	48087998	70.1322
5_Celeg_TT_axel_48181481	5_Celeg_TT_axel	48181481	70.1322
5_Celeg_TT_axel_48306702	5_Celeg_TT_axel	48306702	70.1322
